# Supplementary material for: Data on multicultural education and diagnostic information profiling: Culture, learning styles and creativity
Source: Data Brief. 2016 Nov 18;9:1048–51. doi: 10.1016/j.dib.2016.11.024 (PMC5128012; doi:10.1016/j.dib.2016.11.024)
Supplement: Supplementary file 2 — Supplementary material [file mmc2.zip]

Archive with 7 entries (5 files):
- mmc2/
- mmc2/Multucultural Education/
- mmc2/Multucultural Education/Multicultural Education and Diagnostic Information Profiling.doc
- mmc2/Multucultural Education/Number of Respondents.xlsx
- mmc2/Multucultural Education/Question Sets Code.xlsx
- mmc2/Multucultural Education/Question Sets.xlsx
- mmc2/Multucultural Education/Student Answer.xlsx
