# Supplementary material for: Data on multicultural education and diagnostic information profiling: Culture, learning styles and creativity
Source: Data Brief. 2016 Nov 18;9:1048–51. doi: 10.1016/j.dib.2016.11.024 (PMC5128012; doi:10.1016/j.dib.2016.11.024)
Supplement: Supplementary file 2 — Supplementary material [file mmc2.zip › mmc2/Multucultural Education/Number of Respondents.xlsx]

## Sheet: Completed Data
Number of Respondents Completed Data
	Code	Responses	Complete	%
	1	Sarah	ü	100
	2	Muzzfather	ü	100
	3	Pengfeilee	ü	100
	4	NGALAR	ü	100
	5	Krowbottom	ü	100
	6	Bdhapi	ü	100
	7	Mmahamoud	ü	100
	8	Azzy	ü	100
	9	VMartin	ü	100
	10	Pbrough	ü	100
	11	Ibrown	ü	88
	12	Tarjav	ü	100
	13	Madiha	ü	100
	14	Vwetherill	ü	100
	15	Aaronf	ü	100
	16	RajK	ü	100
	17	Jlui	ü	100
	18	Ashiya	ü	100
	19	Lexus1	ü	43
	20	Fatima	ü	37
	21	u0758442	ü	85
	22	KRaaj	ü	47
	23	Borolad	ü	100
	24	Jammake	ü	100
	25	Jraw	ü	100
	26	Keeleythomas	ü	100
	27	Keeley	ü	100
	28	Hbrook	ü	100
	29	Fevillar	ü	100
	30	Shash	ü	59
	31	Hamsta	ü	70
	32	Ben_maverick	ü	100
	33	Sduerden	ü	100
	34	Bbains	ü	100
	35	Lmudd	ü	100
	36	Nmoyo	ü	75
	37	Sheikh	ü	72
	38	Suzycute	ü	100
	39	u0869953	ü	100
	40	Jheslop	ü	100
	41	Aayakub	ü	100
	42	PussyKat	ü	100
	43	Mmupawaenda	ü	100
	44	Gmatthias	ü	87
	45	Sakram	ü	100
	46	Matty	ü	100
	47	Debo	ü	100
	48	Shabz	ü	100
	49	Baggers	ü	50
	50	Sameer	ü	100
	51	Chez	ü	100
	52	Smith	ü	34
	53	HLHirst	ü	100
	54	Mluqman	ü	100
	55	Dorothy	ü	100
	56	Martin	ü	100
	57	Trevorwest	ü	100
	58	Donnathomas	ü	100
	59	Mccambrj	ü	100
	60	Robabf	ü	100
	61	Zaheen	ü	100
	62	Kmottley	ü	41
	63	Zmaduma	ü	100
	64	Rfatima	ü	100
	65	Fmalik	ü	100
	66	Niolek	ü	100
	67	Eddie	ü	100
	68	Daraglass	ü	100
	69	Victoria	ü	100
	70	Woody	ü	100
	71	Jammake	ü	100
	72	Sadaff	ü	100
	73	Sinceing	ü	100
	74	Jojo	ü	100
	75	Katierowbottom	ü	100
	76	Iremwa	ü	100
	77	Adibansa	ü	100
	78	Rajdeep	ü	100
	79	u0756693	ü	100
	80	Nsxtasy	ü	100
	81	Rabia	ü	100
	82	Jolythgo	ü	100
	83	u0851777	ü	100
	84	b0663804	ü	100
	85	Psymon	ü	100
	86	Shaheen	ü	100
	87	Taiyba	ü	100
	88	Zuzizaz	ü	100
	89	Jonny	ü	94
	90	Sana	ü	100
	91	Wsattar	ü	100
	92	Thugange	ü	100
	93	Sophisurfer	ü	100
	94	Petermiller	ü	100
	95	Apate	ü	100
	96	Smahmood	ü	100
	97	Kthomas	ü	100
	98	Mfaisa	ü	100
	99	Mmalinowska	ü	100
	100	Dean4e	ü	100
	101	Dwhiteman	ü	100
	102	Jonnythesexdonkey	ü	91
	103	Phardy	ü	100
	104	Kbyrnes	ü	100
	105	Jbookhari	ü	100
	106	Rwhite	ü	84
	107	Admin	ü	65
	108	Juncher	ü	100
	109	Fslater	ü	100
	110	Dmills	ü	100
	111	Smera	ü	100
	112	Deanso	ü	100
	113	Fyusuf	ü	100
	114	Cathw	ü	100
	115	Mksandhu	ü	100
	116	sduerden1	ü	100
	117	Jcrabtree	ü	100
	118	Simba	ü	100
	119	Mqasim	ü	100
	120	ANNETTECWILKINS ON	ü	100
	121	u0766312	ü	100
	122	Hyakub	ü	100
	123	Waddy	ü	100
	124	u0766660	ü	100
	125	Sarahhitchen	ü	100
	126	Swalker	ü	100
	127	Numaan	ü	55
	128	Baggers	ü	100
	129	Pkulbiej	ü	100
	130	Kbyrne	ü	100
	131	Cward	ü	100
	132	Msandhu	ü	100
	133	dk04	ü	100
	134	u0755962	ü	100
	135	MIsheikh	ü	100
	136	Myhussain	ü	100
	137	Lizki	ü	100
	138	Raan	ü	100
	139	Baggersemma	ü	100
	140	Abdu	ü	100
	141	Shabz	ü	100
	142	Farah	ü	100
	143	Drainy_uk	ü	100
	144	Legendeer	ü	100
	145	u0767303	ü	100
	146	Asia	ü	100
	147	Hazeleyez	ü	95
	148	Bsimonite	ü	100
	149	Dmistry	ü	100
	150	u0766670	ü	100
	151	Jlraw	ü	100
	152	b0674174	ü	100
	153	Ben	ü	87
	154	Kbrothwe	ü	100
	155	Anetastypa	ü	100
	156	Yusuf	ü	100
	157	Tjaved	ü	100
	158	danS	ü	100
	159	Mnoori	ü	36
	160	Jerry	ü	100
	161	Ackroyd	ü	83
	162	Albahrani	ü	36
	163	Fzahoor	ü	100
	164	ekaoma	ü	100
	165	Zaheen	ü	100
	166	DeborahCalder	ü	100
	167	Mmalloch	ü	100
	168	Jbarry	ü	100
	169	Ammaar	ü	100
	170	Ysaleem	ü	100
	171	GWhitwam	ü	100
	172	Naledim	ü	100
	173	saj2k	ü	100
	174	Fmal	ü	100
	175	Abashir	ü	100
	176	SFitz	ü	100
	177	VMartin	ü	100
	178	Salman	ü	100
	179	Apate	ü	100
	180	AJeffery	ü	98
	181	Adokrat	ü	100
	182	Dilly	ü	100
	183	Mali	ü	100
	184	Jesperrank	ü	100
	185	Sharrison	ü	100
	186	u0758107	ü	100
	187	Ymahmood	ü	100
	188	Jimmiwaterhouse	ü	100
	189	Hamsta	ü	100
	190	Mbhoola	ü	100
	191	SueC	ü	100
	192	EEsse	ü	100
	193	Raj	ü	100
	194	DC	ü	100
	195	Srashid	ü	100
	196	Richie	ü	100
	197	Pickles	ü	100
	198	Samigtr	ü	100
	199	Sheereen	ü	100
	200	Jjohnson	ü	100
	201	Arn	ü	100
	202	Jsmith	ü	100
	203	Nate	ü	100
	204	Iftikharhussain	ü	100
	205	Sbusgh	ü	100
	206	bd80xo	ü	39
	207	zohaibcheema	ü	100
	208	Martin	ü	100
	209	Anthdmo	ü	100
	210	Kerribyrnes	ü	100
	211	Ngulbahar	ü	65
	212	Ewall	ü	100
	213	Layla	ü	100
	214	Sivers	ü	100
	215	Cjireland	ü	100
	216	Kcharles	ü	100
	217	Smasood	ü	100
	218	Szpilka	ü	24
	219	Verylikeawhale	ü	100
	220	AnneF	ü	100
	221	Pchez	ü	100
	222	Adam	ü	100
	223	Dorothea	ü	100
	224	Muzzfather	ü	100
	225	Dlansang	ü	100
	226	Smunir	ü	100
	227	Tbonsa	ü	100
	228	SBall	ü	100
	229	Rhayat	ü	100
	230	Glenn	ü	100
	231	Princessyasmin	ü	100
	232	Jfurby	ü	65
	233	Jchen	ü	100
	234	Dwood	ü	61
	235	Vjwetherill	ü	100
	236	Onour	ü	100
	237	Don	ü	100
	238	ABASHIR	ü	42
	239	Shalom	ü	100
	240	Doc	ü	100
	241	Johnenglish	ü	100
	242	Jemma_73	ü	100
	243	dwainy	ü	100
	244	ScottMills	ü	100
	245	jawadmir1	ü	85
	246	Asattar	ü	100
	247	zproszowska	ü	100
	248	Iaresti	ü	100
	249	Wiloche	ü	100
	250	Stentz	ü	100
	251	MAJAD	ü	47
	252	Ramzan	ü	100
	253	wasim_375_7	ü	100

## Sheet: Uncompleted Data
Number of Respondents Uncompleted Data
	Code	Responses	Uncompleted	%
	1	Glees	χ	0
	2	Asia	χ	19
	3	Ouranaki	χ	51
	4	Yognama	χ	16
	5	Rajkaur	χ	9
	6	Grob	χ	0
	7	Smith	χ	22
	8	Skoser	χ	4
	9	Smukhtar	χ	8
	10	JADERAW	ü	3
	11	Azzy	χ	29
	12	Dorothy	χ	18
	13	Ourania	χ	0
	14	Commission	χ	12
	15	Cnuwan	χ	0
	16	Rowan	χ	1
	17	m_houghton	χ	25
	18	Hafiz	χ	8
	19	Raaj	χ	30
	20	Fmalik	χ	17
	21	RUPERT	χ	1
	22	Sbusna	χ	0
	23	Onour	χ	0
	24	Kieran	χ	8
	25	Gomes	χ	13
	26	Shoney	χ	27
	27	Ian	χ	0
	28	Farah	χ	27
	29	DIDI	χ	25
	30	ayakub	χ	15
	31	zwest	χ	2
	32	MHurre	χ	13
	33	Fzahoor	χ	1
	34	Ajohn	χ	12
	35	Drowe	χ	18
	36	Eddie	χ	34
	37	Atare	χ	5
	38	Rehan	χ	31
	39	mduncan	χ	26
	40	Fyusuf	χ	26
	41	Jioannis	χ	20
	42	u0854319	χ	36
	43	Ian	χ	2
	44	NUMAAN	χ	12
	45	Rhitch	χ	31
	46	Jlilley	χ	27
	47	wasim_35_7	χ	16
	48	Testuser	χ	8
	49	FoxyRoxy	χ	26
	50	JonnyReed	χ	26
	51	Smiler	χ	2
	52	Rsafeer	χ	31
	53	Sadaf	χ	15
	54	alharris	χ	1
	55	Aneta	χ	12
	56	Martin	χ	0
	57	Aglass	χ	4
	58	Tiddlie	χ	0
	59	b0672848	χ	13
	60	Psy	χ	31
	61	Jen1	χ	15
