# Supplementary material for: Data on multicultural education and diagnostic information profiling: Culture, learning styles and creativity
Source: Data Brief. 2016 Nov 18;9:1048–51. doi: 10.1016/j.dib.2016.11.024 (PMC5128012; doi:10.1016/j.dib.2016.11.024)
Supplement: Supplementary file 2 — Supplementary material [file mmc2.zip › mmc2/Multucultural Education/Question Sets.xlsx]

## Sheet: Culture
Culture: Race, Ethinicity, Language and Identity
No.	Question
1	Do you feel that the environments where you learn reflect your life outside education and your general cultural background?
2	Do you feel cultural diversity in the classroom means it is more difficult to manage different ways of working together?
3	When reflecting on your behaviour do you have cultural norms, beliefs, attitudes and values that represent you as an individual?
4	Does your classroom environment reflect a multicultural education environment in the context of student diversity?
5	When reflecting on your current teachers/educators how well do they support your cultural experiences?
6	Do your values, attitudes and ways of thinking change depending on the people you are socialising with and the specific environment?
7	Do you feel knowledge is global in terms of meaning?
8	In your early years of education, when you were learning skills such as reading, writing and computing: was your cultural background reflected in the teaching process?
9	When you learn do you feel the teacher/educator proactively integrates groups from different cultural backgrounds into the learning experience?
10	Do you feel cultural diversity in the classroom means it is easier to work together in groups?
11	What level of impact have your family's guardians' religious beliefs had on your current belief, norms and behaviour?
12	If you have any religious beliefs (passive or active), to what extent do they influence your general behaviour, beliefs, attitudes and values?
13	In your experience, have your teachers used examples appropriate to the diversity of the learners present in the room?
14	As a result of your experiences in learning, do you feel that you have an improved awareness of the cultural backgrounds of your colleagues who are of ethnic minority groups?
15	Do you feel cultural diversity in the classroom makes the learning process more difficult?
16	Do you feel that your current learning environment is enhanced through a global educational perspective?
17	Does the educational place where you study proactively celebrate cultural diversity and different ways of living life?
18	Do you feel having people with different cultural backgrounds in a learning environment makes the process more interesting and rewarding?
19	If your first language is different from the main language in your learning environment, are you provided with direct support?
20	Does the educational place where you study proactively support ethnic minority groups and people's cultural differences?
21	Is bilingual support provided in the classroom/learning environment when needed?
22	Do your teachers challenge cultural stereotyping and overt racism?

## Sheet: Learning Preferences
Learning Preferences: Physiological and Perceptual
No.	Question
1	I feel I can remember more about a subject through listening than by reading about it.
2	I generally have written directions when going somewhere new and this works better for me than if I follow verbal directions.
3	I am best able to remember important facts and ideas if I write or type them out, or if I take notes.
4	I frequently press hard with my pen while writing, or I hit the keyboard keys quite firmly when working with the computer.
5	I require supporting explanations when referring to diagrams, images or other forms of visual directions.
6	It feels very intuitive and natural to me to work with development tools, whether they are physical or digitally-based.
7	I can easily understand issues and their implications from diagrams and photographs.
8	When presented with pairs of sounds, I know when the sounds match.
9	Writing/typing help me to remember ideas and to think more clearly.
10	I use maps from the Internet to help me find my way in a new town or to find directions to a new place.
11	I feel it is easier to learn by listening to lectures, CD's, MP3's and filecasts.
12	I play with articles such as pens, keys and other objects around me while I am learning.
13	I prefer to learn spelling and grammar by repeating the letters and phrases aloud.
14	When I check what is happening in the news, I read a newspaper or an online news source rather than listen to the radio or watch TV.
15	I seem to learn best when I am moving around and creating, repairing or improving objects.
16	I can remember things best by visualising something in my head.
17	When I was young I learnt spelling and grammar best when I wrote the words down on paper.
18	I learn more by listening to a good speaker than by reading about the same issues in a book, magazine or online.
19	I find jigsaw puzzles and other mind games are very enjoyable and engaging.
20	During learning periods I like to hold objects in my hands.
21	I prefer to listen to the news on my mobile device, radio, or online instead of reading a newspaper or magazine.
22	I often look for information on an interesting subject in books, magazines and on the Web.
23	I feel very comfortable and natural with physical contact with people (handshake, embrace).
24	I seem to follow oral directions more easily than written directions.

## Sheet: Cognitive Learning Styles
Cognitive Learning Styles: Physical, Emotional and Mental
No.	Question
1	Do you like to work on your own and take your time in your learning?
2	Do you attend specialist lectures or sessions to supplement your learning?
3	If you were given the opportunity, would you prefer one-on-one teaching sessions?
4	Do you learn best through practical examples and demonstrations?
5	Do you learn best when there is explanatory information provided to support your learning?
6	Do you learn best without prescriptive written instructions?
7	If you were given the choice, would you prefer to follow your own learning routine along your own schedule?
8	Do you prefer to follow clear guidelines when you are learning something new?
9	Do you prefer to develop your own routine without time restrictions when you learn?
10	Do you generally produce concise and useful information when you write?
11	When you write, do you generally produce many drafts before arriving at the final version?
12	Do you like to express your own opinions when you write?
13	When you are learning something new, do you like to relate the new topic to something you already know?
14	When you are learning something new, do you usually begin by forming a visual image of the topic?
15	When you are learning something new, do you like to begin by gathering as much information as possible?
16	Do you feel that beginning a new topic is a relatively easy process?
17	Do you usually focus on the practical details of what you have learnt?
18	Is the work you are given by teachers usually pretty easy for you?
19	Do you feel it is difficult to begin learning something new?
20	Do you find it difficult to focus on the details and put what you learn into practice?
21	Is it difficult for you to complete tasks when learning?
22	Do you usually begin new activities or tasks by reading instructions and then considering the learning materials at hand?
23	Do you usually begin new activities or tasks by referring to the learning materials at hand and then reading instructions?
24	Do you usually begin new activities or tasks by looking at the learning materials and then developing your own way of completing the task?
25	Do you usually relate a new activity or task to the skills you need to learn in order to complete the task?
26	Do you usually begin a new learning process by relating it to other things you already know?
27	Do you usually begin a new learning process by simply getting on with the activity?
28	If you were asked to learn something technical, would you prefer to begin by experimenting?
29	If you were asked to learn something technical, would you prefer to begin with verbal instructions from a teacher?
30	If you were asked to learn something technical, would you prefer to begin by reading instructions?
31	Do you prefer to learn new ideas and theories by discussing them with colleagues?
32	Do you prefer to learn new ideas and theories by associating them with real-world applications?
33	Do you prefer to learn new ideas and theories by reading about them?
34	Do you feel it is most important to be able to apply what you have learnt to something in real life?
35	Do you feel it is most important to be able to demonstrate or explain what you have learnt to your colleagues and friends?
36	Do you feel it is most important to be able to understand the core concepts of the subject you have learnt?

## Sheet: Creativity 1
Creativity 1: Creativity Skills and Problem Solving Skills
No.	Question
1	How often do you consider yourself to be creative?
2	When you have a task to complete do you think to yourself I will do it now?
3	How often do you employ methods and approaches to working/learning that enable you to organise your time effectively?
4	Do you feel confident when communicating new ideas to your regular work colleagues?
5	When you have an original idea, do you immediately consider problems of practical usage and application?
6	Do you feel that you immediately do activities that need doing?
7	Are you able to plan your time to alternate between different activities such as work and mental relaxation?
8	When you can not find a solution to a problem, do you continue searching for other alternatives?
9	Do you feel that you work well independently?
10	Do you feel you are a person who takes (reasonable) risks?
11	Do you feel comfortable making (seemingly) ridiculous suggestions?
12	Do you feel that you are persistent when you are faced with a difficulty or a challenging situation?
13	Do you feel you are flexible in how you deal with situations and problems?
14	Do you follow your own way of dealing with challenges even though this may be risky?
15	Do you accept instability and discontinuity in your work?
16	Do you do tasks because you feel you want to do it?
17	When you are thinking about an idea or subject, do you tend to search for themes, concepts and principles to understand the bigger picture?
18	Do you feel you have a high level of self-discipline in your work?
19	Do you challenge or question established procedures and methods of doing something?
20	Do you develop new ways of undertaking tasks and activities?
21	If you are unclear if a work situation is right or wrong would you feel comfortable with this situation?
22	Would you find it easy to identify 50 unusual uses for an object in ten minutes?
23	Do you feel you are habit-forming in your actions?
24	Do you feel uncomfortable about being different or 'out of tune' with others?
25	When you are introduced to a new activity, do you use techniques and strategies to overcome problems?
26	Do you consider yourself to be perceptive in your behaviour?
27	How often do you complete a task even though you do not feel you are in an appropriate 'state of mind'?
28	Do you feel you have an active imagination when doing new and/or regular activities?
29	Do you feel you are generally a confident person?
30	How frequently have you produced original ideas in the past?

## Sheet: Creativity 2
Creativity 2: Motivation
No.	Question
1	Do you feel that the people you learn with on a regular basis are interesting?
2	Do you consider the learning you undertake on a regular basis to be a satisfying experience?
3	How often is there clear communications between you and the people you regularly learn with?
4	How often are your highest achievements in the learning environment recognised and rewarded?
5	How often do you feel the deadlines that your supervisor/tutor sets for you are realistic?
6	Can the people you learn with effectively manage failure in the course of their daily activities?
7	Are the people you regularly learn with outstanding at the learning activities assigned?
8	Do you feel your work pushes you to undertake activities that are achievable but challenging?
9	When you are learning in a group, are your colleagues helpful and respectful in the collaborative activities?
10	How often can you set yourself reasonably challenging goals in your learning and get feedback on your results?
11	Do you feel that most of the work/learning you undertake relates to your own personal interests?
12	Do you feel there is a sufficient amount of natural light in the space where you learn?
13	How often do you feel you become absorbed in the activities of learning?
14	Is the place where you learn a friendly environment?
15	Do you feel that your family or close friends are supportive of your learning development?
16	Are the people you learn and collaborate with on a regular basis competent at what they do?
17	How often do you expect to receive constructive criticism for your work?
18	How often do you feel your learning activities are appropriately monitored and evaluated?
19	Are you given sufficient resources to adequately undertake you learning activities?
20	How often are you in cooperation with the other people you work with?
21	How often are you encouraged by your colleagues in your efforts to be innovative in your learning?
22	Do you feel that the people you learn and interact with on a regular basis are cooperative?
23	Do you consider your achievements in learning important?
24	Is the place where you learn effectively managed?
25	Would you describe your learning experiences as challenging?
26	Are your colleagues constructive when they comment on and challenge your ideas?
27	How often do you feel you have influence over your learning activities in terms of making your own decisions and choices in direction?
28	Do you feel that learning has been a rewarding experience for you?
29	Do you feel your general activities are valuable to others?
30	How often do you feel that your learning is enabled through flexible procedures?

## Sheet: Creativity 3
Creativity 3: Subject Expertise
Directors
No.	Question
1	When logistical problems occur I am able to think quickly to resolve them
2	I listen to my crew and actively seek their input and suggestions
3	When presenting stories I am able to use 'links' creatively
4	I feel connected with each and every member of my crew
5	I am confident in my abilities as a director and know my work will be acceptable to my contemporaries
6	When working for a client, I am able to clarify their requirements and develop a mutual understanding about the issue at hand
7	When I have my own space I write, sketch or record ideas of interest in such a way that I can remember and utilise them in the future
8	I can keep an open mind and remain flexible when faced with unforeseen challenges
9	I have a good understanding of the many and varied problems that can happen during filming and to film makers
10	I make time to develop initial ideas by creating my own space to be alone, write, draw, mind map or simply think/collect my thoughts
11	I am able to bring the written word to life through film, for instance through my interpretation of a script, book, short story, etc.
12	I have a strong sense of self-belief and consider myself to be self-confident
13	I always convey exactly how I want things to be done to my crew members
14	I consider each member of my crew to be just as important to the film-making process as I am
15	I am able to suggest how graphics could be used for presenting stories creatively
16	I undertake extensive research on how others have used film to portray emotional experiences
17	When I have time to be alone and think, I am able to "switch off", relax and flow with the ideas
18	Through my work I am able to create an emotional experience to which an audience can respond
19	I consider myself to be well prepared before a shoot (I am prepared to do my work, I have assembled the necessary crew and performers)
20	I have a very clear idea of what I want to achieve well before I go into production
21	If required, I can efficiently and effectively plan for the optimal use of resources and personnel available
22	I am able to maximise the technical resources available to me
23	I am able to maximise my crew's potential
24	I can plan creatively within the given constraints
25	After a new experience, I reflect on what happened and what I learned/got out of the experience
26	I regularly take part in new experiences such as training, social activities, etc, in areas not directly related to my film work
27	I actively seek out new and novel film experiences
28	I am known for creating a good rapport with my crew
29	I have a broad range of experience in all aspects of the filmmaking process
30	I am able to cope with extreme pressure and remain calm in the face of last second changes
Visualisers
No.	Question
1	I work with camera operators who are educated in sound and the needs of sound.
2	If asked, I could give an extensive list of films and sound designers that inspire me with their use of sound.
3	I keep up to date on developments in sound equipment and how the equipment works.
4	I can hear the sound, pitch, texture etc, in my mind before the real sound is created.
5	I know which unwanted sounds can be edited out of a recording, either digitally or non digitally, and which cannot.
6	I research the location before going on a shoot.
7	I know the work I create will be acceptable to my contemporaries in sound related occupations.
8	I talk to the director about his/her sound requirements in advance of any recording.
9	I have a strong sense of self-belief; I believe in my own creativity.
10	Before recording, I have a clear idea of what post production want to do with the sound.
11	I understand what background sounds on location will have a detrimental effect on the quality of sound recording.
12	I am acutely aware of the sounds around me.
13	I understand the technical suitability and limitations of the sound equipment that is available to me.
14	In preparation for a shoot, I have enough time to assess the location properly.
15	I have a good understanding of the types of work and working culture that my clients are involved in.
16	When communicating with clients, I am always considering how I can put them at ease.
17	The crews I work with are well trained.
18	I can make rapid judgments about the usability of recorded sound in a variety of situations.
19	I will stop a shoot if an aspect of the sound recording is not 'right'.
20	I believe I have a wealth of experience in dealing with people, especially with people very different to myself.
21	I am irritated by non sound specialists’ lack of sound awareness and technical appreciation.
22	I admire the sheer professionalism of my colleagues and crew members.
23	I can imagine how two sounds will work when combined together.
24	Getting quality sound is my one and only consideration when recording on location.
25	I have a broad range of experience in all aspects of the sound production process.
26	I consider myself passionate about sound and its usage in film.
27	I can translate a vague brief into a quality final product that is feasible in the audio world.
28	I can use the sound equipment available to me quickly and effectively.
29	I know when the location will be available for sound recording and when it will not.
30	I regularly work on films with sound written in mind and where sound will be integral to the creative process from the start.
Sound
No.	Question
1	I consider myself excellent at identifying a project/creative output for both its marketable and artistic value
2	If a respected colleague provides you with a list of resources that he finds inspirational how likely are you to follow up on this list
3	My drawings possess a unique quality that differentiates them from other people's work
4	I believe that I excell at shaping other people's initial ideas into a finished piece of work
5	I could give several examples of how practices and process used in other related areas have influenced my work
6	I am interested in a variety of arts outside of my own field, such as architecture, other design disciplines, sculpture, etc
7	I frequently spend time drawing
8	I understand how to use colour to create a particular mood or to meet a specific request, for example from a script writer, producer or director
9	I am fascinated by colour and its usage
10	I believe I have a good understanding and awareness of three dimensional space
11	I have a very clear idea of the artistic standards I aim to achieve in my work
12	I am highly skilled at crafting stories and translating these into a visual medium
13	When guiding others with their creative outputs, I aim to understand where they are coming from and encourage them to develop their own style
14	I understand the obstacles, resistances and challenges to achieving my own and other people's creative potential
15	In my daily life, I often notice aspects of the visual world around me, such as qualities of light, shade, colour, surface textures and materials
16	I am able to supervise or guide others in their own creative outputs
17	I am often too self-critical about my work and frequently highlight its shortcomings to colleagues
18	My drawings possess a unique quality that differentiates them from other people's work
19	During a project, I am able to prioritise tasks and have a clear map in my mind of which tasks are dependant on others
20	I frequently discuss with colleagues different practices and processes used in other related areas
21	When working on other people's ideas, I aim to understand the intent of the original designer before adding by own creative input
22	When viewing works of art, I study them intensely, bringing all of my senses and intellect to the experience
23	I regularly analyse how particular designers, artists, photographers or directors use colour to convey a mood or quality
24	I frequently take part in learning experiences, such as script writing or creative writing workshops
25	I actively seek out information on practices and processes used in other areas related to my own
26	When managing a project, I am well organized, both for my own work and in relation to the people working with me
27	During a project, I am able to keep track of what I need to deliver and what colleagues working with me need to deliver and by when
28	I can translate ideas into three-dimensional illustrations or animations
29	I am confident in my ability to communicate ideas visually through the medium of drawing
30	I can manipulate three-dimensional objects by using software packages such as Flash, After Effects or Maya
Default
No.	Question
1	When I am writing I feel this comes easy to me
2	I believe my writing ability helps me in my education success
3	I feel my writing style is individual and unique
4	I choose to undertake activities that require my good numeric skills
5	I believe I have a good understanding and awareness of my finance situation
6	My numeric ability comes easily and feels intuitive
7	I consider computers to be integral to my daily life
8	I believe I have good skills in typing and/or other alternative ways to input information into computers
9	I actively seek out information on the Web that I can use in my education studies
10	I believe I can market and promote products and services
11	I have a clear understanding of how I can use the 'marketing mix'
12	I am good at selling products and services
13	I am confident learning in small groups
14	I am confident learning in large groups
15	I like learning on my own
16	I am confident about presenting verbally to a group of people I know
17	I am confident about presenting verbally to a group of people who I do not know
18	I consider myself good at presenting ideas and information to others
19	I communicate with people from a wide range of towns, cities and countries
20	I communicate with people globally through the use of e-mail and other similar tools
21	I generally feel I have an up to date understanding of international current affairs
22	In my daily life I organise my activities in an efficient way
23	I am good at managing electronic content from the Web and online libraries
24	I am skilled in managing information and crafting this into my educational assignments
25	When learning I use a wide range of techniques to support my creativity
26	I am confident that I make the most of opportunities
27	I am fascinated with creativity and being entrepreneurial
28	In my daily life I am aware of the implications of global trade
29	I do consider ethical issues related to my education and work
30	I think about the impact of business on society
