# Supplementary material for: Data on multicultural education and diagnostic information profiling: Culture, learning styles and creativity
Source: Data Brief. 2016 Nov 18;9:1048–51. doi: 10.1016/j.dib.2016.11.024 (PMC5128012; doi:10.1016/j.dib.2016.11.024)
Supplement: Supplementary file 2 — Supplementary material [file mmc2.zip › mmc2/Multucultural Education/Student Answer.xlsx]

## Sheet: Sheet1
Sarah
3, 6, 6, 4, 3, 7, 4, 3, 3, 7, 8, 7, 6, 7, 3, 3, 3, 2, 3, 8, 3, 2, 9, 5, 9, 7, 10, 6, 3, 7, 9, 2, 7, 3, 5, 6, 6, 6, 8, 4, 6, 6, 4, 4, 7, 8, 9, 4, 10, 7, 7, 3, 7, 10, 3, 6, 7, 7, 7, 4, 7, 4, 6, 5, 7, 7, 7, 7, 6, 4, 6, 7, 7, 8, 8, 4, 6, 7, 6, 8, 7, 7, 6, 3, 3, 6, 4, 6, 6, 4, 7, 4, 3, 4, 6, 7, 3, 4, 6, 3, 4, 3, 3, 2, 5, 7, 6, 7, 6, 4, 3, 3, 7, 7, 6, 3, 3, 4, 6, 6, 7, 3, 4, 4, 6, 7, 6, 6, 7, 3, 4, 7, …
muzzfather
5, 2, 5, 7, 7, 5, 7, 3, 7, 8, 3, 5, 5, 5, 3, 6, 3, 5, 8, 6, 3, 5, 6, 3, 7, 5, 4, 5, 7, 5, 6, 7, 2, 7, 2, 3, 5, 5, 8, 6, 6, 6, 9, 5, 6, 6, 6, 4, 3, 7, 6, 6, 6, 7, 5, 6, 5, 7, 6, 7, 7, 6, 8, 5, 4, 5, 6, 5, 7, 3, 6, 6, 5, 7, 7, 2, 3, 5, 3, 7, 6, 7, 6, 5, 7, 4, 5, 3, 6, 6, 7, 6, 3, 5, 6, 4, 3, 6, 6, 4, 5, 5, 5, 6, 4, 5, 6, 7, 6, 6, 4, 6, 5, 7, 5, 7, 5, 6, 6, 6, 7, 6, 6, 5, 7, 7, 7, 6, 7, 5, 8, 5, 7, …
pengfeilee
7, 6, 7, 9, 4, 8, 3, 8, 3, 7, 7, 9, 6, 6, 10, 3, 10, 8, 8, 7, 10, 0,0, 7, 10, 8, 10, 10, 7, 7, 10, 10, 3, 9, 10, 10, 10, 9, 10, 2, 8, 10, 0, 8, 9, 2, 10, 9, 10, 8, 9, 3, 7, 9, 8, 7, 7, 3, 8, 7, 7, 3, 7, 3, 6, 7, 6, 7, 6, 3, 4, 7, 7, 7, 7, 7, 10, 6, 10, 10, 7, 10,8, 4, 10, 7, 4, 7, 7, 3, 7, 7, 7, 3, 7, 3, 7, 7, 7, 4, 7, 7, 7, 3, 7, 4, 7, 7, 2, 4, 4, 10,7, 8, 4, 6, 4, 3, 7, 7, 8, 7, 3, 7, 7, 3, 7, …
NGALAR
8, 9, 9, 5, 6, 7, 7, 7, 6, 8, 7, 5, 7, 7, 5, 7, 8, 10, 7, 6, 7, 5, 6, 7, 7, 9, 6, 5, 5, 5, 8, 7, 7, 7, 7, 2, 8, 10, 10, 10, 7, 5, 2, 8, 9, 1,9, 8, 7, 10, 10, 1, 7, 10, 2, 5, 5, 7, 7, 6, 7, 7, 6, 5, 3, 5, 6, 3, 6, 8, 7, 6, 4, 9, 2, 3, 7, 7, 3, 9, 3, 10,5, 3, 6, 6, 8, 5, 7, 7, 8, 9, 2, 8, 3, 10, 4, 7, 7, 7, 2, 6, 2, 3, 8, 9, 8, 7, 5, 3, 6, 6,7, 7, 7, 5, 6, 6, 6, 5, 5, 5, 5, 8, 8, 3, 5, 6, 2, 6, 5, …
krowbottom
5, 3, 0, 5, 7, 5, 5, 1, 5, 5, 0, 0, 5, 5, 1, 5, 5, 7, 0, 5, 0, 5,5, 9, 8, 3, 7, 5, 6, 5, 7, 9, 4, 3, 5, 3, 7, 5, 5, 5, 7, 5, 7, 4, 5, 3, 6, 3, 4, 2, 7, 2, 5, 5, 5, 4, 6, 5, 4, 2, 3, 6, 6, 5, 5, 4, 3, 7, 6, 5, 3, 5, 5, 5, 5, 5, 5, 5, 5, 7, 2, 6,3, 8, 7, 1, 5, 4, 2, 8, 9, 5, 3, 7, 5, 5, 5, 5, 1, 5, 2, 3, 7, 2, 4, 3, 6, 7, 6, 7, 1, 3,6, 8, 7, 6, 7, 5, 3, 7, 5, 5, 7, 6, 7, 7, 10, 5, 5, 5, 5, 5, 5, 5,…
bdhapi
7, 3, 9, 7, 7, 7, 9, 1, 2, 5, 9, 9, 2, 8, 5, 7, 4, 7, 9, 6, 4, 7, 8, 7, 8, 2, 6, 6, 3, 3, 8, 7, 7, 2, 7, 5, 2, 5, 8, 7, 7, 2, 5, 7, 5, 3,9, 2, 8, 8, 7, 3, 7, 7, 6, 5, 7, 7, 7, 5, 5, 6, 8, 6, 3, 3, 2, 8, 8, 6, 7, 7, 6, 5, 8, 6, 6, 6, 7, 9, 3, 9,7, 6, 6, 7, 4, 6, 7, 6, 8, 4, 4, 6, 7, 6, 3, 7, 7, 6, 4, 4, 2, 2, 7, 8, 7, 7, 7, 7, 3, 3,3, 7, 3, 7, 8, 2, 7, 9, 8, 4, 7, 8, 8, 8, 9, 7, 7, 7, 9, 8, 4, 7, …
mmahamoud
4, 7, 7, 7, 3, 4, 7, 8, 5, 5, 7, 7, 6, 4, 3, 6, 8, 5, 7, 7, 3, 8,3, 6, 7, 4, 6, 4, 4, 4, 6, 7, 5, 4, 6, 4, 4, 6, 7, 5, 7, 4, 4, 6, 7, 6,7, 6, 5, 7, 4, 6, 4, 7, 6, 7, 7, 7, 4, 4, 7, 4, 6, 4, 4, 4, 4, 7, 7, 7, 4, 6, 5, 4, 6, 6, 6, 7, 7, 7, 7, 7,7, 5, 6, 4, 4, 5, 6, 4, 7, 4, 4, 6, 6, 4, 6, 6, 6, 6, 4, 4, 4, 3, 4, 3, 5, 4, 4, 6, 7, 7,4, 6, 7, 4, 7, 4, 6, 6, 6, 6, 6, 6, 4, 6, 9, 6, 6, 6, 7, 6, 4, 6, 6…
azzy
3, 2, 2, 8, 8, 2, 6, 3, 7, 5, 2, 2, 7, 9, 2, 7, 8, 6, 5, 7, 4, 6,6, 8, 8, 4, 4, 6, 7, 6, 9, 7, 4, 3, 4, 6, 7, 3, 9, 3, 5, 6, 4, 7, 6, 3,6, 2, 7, 7, 7, 3, 6, 8, 3, 6, 6, 7, 7, 2, 6, 6, 5, 5, 4, 3, 3, 6, 4, 3, 3, 8, 6, 3, 4, 8, 7, 6, 8, 7, 7, 7,7, 5, 6, 6, 4, 6, 6, 6, 6, 7, 4, 6, 8, 7, 4, 6, 5, 6, 4, 4, 3, 2, 5, 7, 6, 8, 7, 4, 7, 4,7, 7, 10, 4, 7, 3, 6, 7, 7, 6, 7, 6, 6, 8, 8, 6, 7, 7, 7, 7, 7, 7, …
VMartin
7, 2, 7, 10, 6, 4, 8, 3, 7, 3, 2, 5, 8, 7, 3, 6, 7, 6, 5, 8, 4, 8,7, 7, 9, 3, 8, 3, 4, 3, 8, 7, 4, 7, 7, 8, 3, 1, 7, 6, 9, 8, 3, 8, 8, 3,8, 2, 8, 6, 9, 2, 8, 9, 8, 4, 6, 3, 8, 3, 8, 6, 9, 7, 4, 4, 2, 8, 3, 3, 8, 8, 2, 1, 9, 10, 7, 6, 9, 3, 9, 9, 1, 8, 9, 6, 2, 8, 7, 3, 9, 3, 3, 8, 4, 2, 4, 7, 6, 8, 3, 6, 1, 0, 9, 7, 7, 6, 4, 1, 7, 2,8, 8, 7, 9, 9, 6, 6, 8, 9, 7, 4, 9, 7, 8, 9, 7, 7, 7, 8, 7, 6, 8…
pbrough
6, 7, 7, 4, 5, 8, 6, 2, 7, 3, 6, 0, 7, 8, 4, 7, 9, 6, 5, 9, 2, 8,8, 3, 6, 8, 3, 7, 7, 6, 6, 9, 7, 6, 4, 2, 8, 8, 7, 7, 7, 8, 3, 6, 4, 5,7, 0, 8, 8, 7, 3, 8, 7, 3, 6, 7, 8, 8, 7, 7, 2, 6, 4, 7, 7, 4, 7, 7, 7, 6, 8, 4, 8, 3, 7, 8, 8, 4, 8, 6, 7,4, 1, 1, 4, 3, 1, 2, 7, 4, 7, 6, 7, 7, 8, 7, 2, 7, 0, 7, 7, 7, 1, 8, 7, 6, 4, 7, 6, 3, 8,6, 4, 6, 7, 4, 2, 7, 7, 8, 6, 7, 7, 7, 8, 4, 7, 9, 3, 4, 7, 7, 8, 7…
ibrown
7, 6, 7, 9, 0, 0, 0, 0, 0, 0, 0, 0, 0, 0, 0, 0, 0, 0, 0, 0, 0, 0,7, 7, 8, 7, 3, 7, 7, 6, 7, 10, 3, 7, 2, 3, 6, 7, 7, 4, 3, 3, 8, 7, 5, 3,7, 4, 10, 8, 6, 7, 6, 7, 7, 6, 2, 7, 8, 8, 4, 7, 7, 7, 3, 7, 7, 5, 6, 4, 5, 6, 7, 8, 4, 3, 7, 7, 4, 6, 6, 7,6, 4, 7, 4, 6, 4, 7, 6, 6, 7, 6, 7, 8, 7, 4, 7, 6, 5, 8, 8, 6, 6, 7, 4, 7, 4, 4, 4, 6, 7,6, 6, 4, 2, 5, 6, 4, 4, 7, 4, 4, 4, 4, 6, 7, 7, 2, 1, 3, 8, 4, 7,…
tarjav
6, 3, 4, 4, 7, 7, 8, 5, 5, 4, 5, 7, 5, 8, 5, 5, 8, 9, 9, 7, 5, 5,5, 4, 8, 5, 7, 5, 8, 2, 8, 7, 5, 1, 8, 5, 5, 7, 9, 5, 5, 5, 1, 5, 2, 5,9, 5, 7, 8, 9, 3, 3, 7, 5, 8, 3, 4, 5, 5, 9, 5, 5, 5, 5, 6, 5, 5, 5, 9, 7, 8, 5, 5, 8, 5, 9, 5, 8, 8, 7, 5,6, 6, 5, 8, 3, 5, 5, 7, 5, 5, 5, 5, 6, 5, 5, 5, 5, 5, 5, 4, 3, 5, 5, 5, 5, 5, 3, 5, 6, 7,8, 5, 8, 2, 8, 5, 6, 5, 8, 5, 5, 5, 5, 9, 9, 9, 7, 4, 8, 5, 9, 7, 8…
madiha
6, 3, 6, 8, 7, 7, 7, 3, 7, 8, 8, 10, 8, 10, 2, 5, 5, 7, 0, 8, 0, 10,10, 10, 8, 7, 8, 4, 5, 8, 8, 0, 5, 0, 2, 5, 5, 7, 7, 7, 7, 0, 2, 5, 10, 8, 10, 5, 8, 8, 8, 3, 5, 9, 8, 8, 8, 8, 8, 8, 10, 5, 7, 5, 5, 4, 5, 8, 9, 6, 5, 8, 5, 8, 3, 9, 10, 10, 9, 10, 10, 10,7, 8, 7, 7, 5, 8, 8, 8, 8, 8, 7, 8, 8, 8, 7, 7, 7, 8, 5, 5, 5, 3, 5, 6, 7, 3, 5, 5, 8, 6, 5, 8, 7, 6, 5, 5, 5, 7, 8, 8, 9, 5, 7, 8, 8, 5, 9, 7…
vwetherill
3, 8, 7, 8, 8, 1, 7, 7, 5, 7, 8, 7, 8, 10, 2, 7, 8, 10, 5, 10, 10, 6,1, 1, 1, 9, 2, 8, 8, 6, 6, 2, 8, 8, 10, 2, 9, 8, 3, 8, 9, 9, 9, 2, 10, 10, 6, 0, 8, 10, 7, 2, 7, 9, 7, 6, 9, 10, 7, 3, 3, 7, 7, 5, 3, 4, 1, 7, 6, 7, 8, 7, 9, 3, 8, 6, 8, 7, 3, 7, 6, 10,0, 7, 7, 8, 3, 7, 8, 10, 9, 10, 8, 10, 8, 10, 6, 2, 4, 9, 9, 9, 2, 3, 8, 0, 7, 8, 7, 2, 10, 7, 10, 8, 10, 2, 9, 7, 8, 8, 8, 10, 3, 3, 7, 6, 10, 7…
aaronf
2, 2, 6, 9, 9, 3, 8, 3, 9, 9, 2, 3, 5, 9, 1, 8, 9, 9, 5, 9, 5, 4,3, 8, 10, 3, 6, 6, 7, 6, 10, 7, 3, 2, 3, 3, 7, 3, 9, 6, 8, 3, 2, 7, 8, 3, 7, 2, 7, 9, 7, 3, 7, 7, 2, 7, 7, 8, 4, 3, 7, 7, 3, 6, 3, 3, 2, 6, 7, 7, 7, 6, 8, 4, 8, 6, 6, 8, 7, 7, 7, 10,7, 8, 6, 7, 3, 7, 8, 8, 8, 7, 4, 8, 8, 8, 6, 7, 7, 8, 2, 7, 3, 3, 6, 3, 7, 6, 7, 7, 7, 6,8, 8, 8, 3, 9, 2, 6, 8, 9, 7, 7, 3, 7, 9, 9, 8, 9, 7, 9, 8, 7, …
rajK
8, 1, 8, 8, 8, 3, 8, 8, 8, 8, 7, 8, 4, 3, 3, 7, 3, 8, 6, 7, 8, 2,6, 8, 9, 2, 8, 7, 3, 3, 8, 7, 4, 4, 8, 4, 6, 7, 8, 8, 7, 7, 2, 8, 8, 2,4, 8, 8, 8, 9, 2, 8, 8, 4, 8, 7, 8, 3, 7, 8, 3, 7, 4, 6, 6, 3, 6, 4, 7, 7, 7, 6, 7, 6, 7, 7, 8, 8, 8, 8, 9,3, 4, 3, 7, 4, 7, 3, 7, 3, 6, 4, 7, 7, 8, 4, 7, 9, 3, 2, 6, 3, 3, 4, 8, 7, 8, 3, 6, 2, 6, 8, 8, 7, 3, 8, 4, 7, 8, 9, 8, 7, 4, 8, 9, 6, 7, 4, 7, 8, 7, 7, 9, …
jlui
4, 3, 5, 6, 3, 7, 4, 1, 2, 6, 1, 1, 7, 4, 6, 6, 3, 2, 5, 5, 5, 3,7, 7, 8, 4, 3, 5, 4, 5, 7, 5, 2, 5, 5, 3, 5, 5, 7, 7, 5, 3, 2, 5, 5, 5, 4, 2, 4, 6, 6, 1, 5, 7, 6, 5, 6, 5, 5, 6, 8, 5, 6, 5, 5, 6, 5, 6, 6, 5, 5, 5, 6, 7, 4, 6, 5, 6, 5, 5, 3, 7, 4, 2, 3, 6, 3, 4, 4, 7, 5, 5, 4, 5, 5, 5, 5, 5, 7, 5, 5, 6, 5, 5, 5, 7, 7, 5, 7, 6, 5, 7,7, 6, 7, 4, 3, 4, 3, 5, 6, 5, 7, 5, 5, 7, 7, 5, 6, 6, 5, 7, 6, 8,…
ashiya
4, 5, 7, 8, 7, 2, 8, 3, 7, 8, 8, 9, 5, 7, 2, 8, 8, 5, 5, 8, 7, 6,8, 7, 7, 1, 3, 7, 5, 5, 6, 7, 2, 5, 5, 9, 4, 5, 8, 1, 9, 4, 5, 9, 4, 3,8, 1, 8, 8, 8, 2, 4, 9, 4, 6, 8, 7, 8, 7, 9, 2, 6, 5, 5, 7, 6, 8, 3, 6, 6, 7, 7, 8, 8, 4, 9, 7, 5, 5, 7, 9,2, 3, 4, 5, 6, 5, 4, 6, 6, 4, 4, 6, 5, 5, 4, 6, 7, 5, 4, 5, 4, 5, 7, 4, 7, 7, 7, 4, 5, 4,6, 7, 7, 5, 7, 6, 4, 4, 6, 6, 6, 7, 5, 8, 8, 6, 9, 8, 8, 9, 7, 8, 9…
lexus
5, 7, 6, 7, 7, 7, 8, 4, 4, 6, 2, 6, 6, 4, 2, 2, 4, 6, 6, 4, 4, 8,4, 6, 6, 4, 6, 4, 6, 6, 6, 6, 6, 6, 5, 6, 6, 6, 6, 0, 0, 0, 0, 0, 0, 0,4, 4, 6, 6, 6, 4, 6, 6, 6, 6, 4, 6, 6, 6, 6, 6, 6, 4, 4, 6, 6, 6, 6, 6, 6, 6, 4, 6, 4, 6, 6, 4, 6, 6, 4, 6, 0, 0, 0, 0, 0, 0, 0, 0, 0, 0, 0, 0, 0, 0, 0, 0, 0, 0, 0, 0, 0, 0, 0, 0, 0, 0, 0, 0, 0, 0,0, 0, 0, 0, 0, 0, 0, 0, 0, 0, 0, 0, 0, 0, 0, 0, 0, 0, 0, 0, 0, 0, …
fatima
5, 4, 8, 2, 9, 8, 6, 8, 2, 9, 5, 4, 4, 9, 4, 5, 6, 9, 1, 7, 2, 1,6, 8, 9, 5, 6, 5, 6, 6, 7, 3, 4, 1, 4, 7, 8, 7, 8, 8, 5, 3, 2, 8, 8, 3,5, 2, 7, 8, 7, 3, 4, 10, 6, 9, 6, 9, 9, 9, 9, 8, 9, 5, 7, 0, 0, 0, 0, 0, 0, 0, 0, 0, 0, 0, 0, 0, 0, 0, 0, 0, 0, 0, 0, 0, 0, 0, 0, 0, 0, 0, 0, 0, 0, 0, 0, 0, 0, 0, 0, 0, 0, 0, 0, 0, 0, 0, 0, 0, 0, 0,0, 0, 0, 0, 0, 0, 0, 0, 0, 0, 0, 0, 0, 0, 0, 0, 0, 0, 0, 0, 0, 0,…
u0758442
4, 3, 8, 8, 4, 7, 6, 6, 7, 3, 6, 10, 3, 4, 7, 6, 6, 6, 5, 6, 7, 3,2, 8, 9, 3, 7, 7, 6, 10, 8, 7, 3, 7, 4, 5, 8, 7, 8, 2, 0, 7, 10, 3, 8, 2,10, 2, 6, 7, 6, 10, 10, 8, 7, 8, 9, 9, 8, 0, 0, 0, 0, 0, 0, 0, 0, 0, 0, 0, 0, 0, 0, 0, 0, 0, 0, 0, 0, 0, 0, 0,10, 4, 4, 9, 6, 2, 6, 7, 10, 7, 10, 4, 7, 0, 4, 7, 8, 3, 7, 6, 2, 8, 7, 3, 8, 8, 4, 8, 8, 8,8, 8, 4, 7, 7, 8, 8, 8, 7, 7, 8, 9, 7, 6, 4, 8, 8, 7, 8, 9…
KRaaj
6, 3, 6, 6, 7, 4, 7, 3, 7, 6, 7, 7, 7, 3, 3, 7, 7, 7, 6, 7, 7, 2,3, 4, 8, 2, 7, 7, 3, 6, 8, 2, 2, 2, 8, 2, 4, 6, 8, 4, 8, 6, 1, 7, 8, 2,6, 8, 6, 4, 7, 3, 6, 7, 3, 7, 7, 6, 7, 4, 6, 6, 4, 4, 4, 6, 3, 7, 6, 6, 7, 4, 7, 7, 3, 4, 7, 6, 7, 7, 7, 0,0, 0, 0, 0, 0, 0, 0, 0, 0, 0, 0, 0, 0, 0, 0, 0, 0, 0, 0, 0, 0, 0, 0, 0, 0, 0, 0, 0, 0, 0,0, 0, 0, 0, 0, 0, 0, 0, 0, 0, 0, 0, 0, 0, 0, 0, 0, 0, 0, 0, 0, 0, 0…
borolad
6, 3, 4, 7, 7, 5, 7, 2, 8, 6, 5, 3, 7, 8, 3, 7, 6, 6, 5, 7, 3, 7,7, 7, 9, 3, 5, 7, 5, 6, 7, 7, 5, 8, 5, 5, 6, 7, 8, 3, 6, 7, 5, 6, 7, 6, 5, 3, 2, 7, 6, 2, 6, 7, 6, 6, 4, 7, 7, 3, 7, 7, 8, 4, 5, 7, 6, 7, 6, 6, 4, 6, 6, 8, 7, 2, 5, 7, 2, 5, 5, 8,3, 6, 6, 8, 6, 3, 7, 3, 5, 6, 2, 5, 7, 3, 5, 3, 6, 3, 2, 6, 7, 6, 7, 4, 6, 6, 6, 6, 4, 4, 7, 7, 6, 5, 7, 3, 6, 7, 7, 4, 7, 9, 7, 7, 6, 7, 7, 4, 8, 7, 7, 8,…
jammake
1, 7, 10, 10, 8, 7, 9, 1, 7, 0, 8, 8, 7, 7, 8, 6, 6, 0, 5, 6, 5, 7,10, 9, 9, 10, 7, 7, 9, 9, 7, 8, 1, 9, 1, 8, 8, 8, 8, 2, 9, 8, 1, 3, 10, 4, 8, 0, 10, 7, 8, 2, 5, 9, 4, 2, 8, 7, 6, 9, 8, 4, 6, 4, 6, 3, 2, 4, 10, 3, 6, 6, 5, 6, 1, 7, 10, 8, 9, 7, 8, 8, 4, 1, 1, 7, 6, 1, 3, 4, 4, 9, 8, 6, 7, 7, 7, 7, 10, 1, 5, 7, 7, 3, 6, 1, 6, 6, 9, 3, 10, 8,9, 6, 9, 8, 10, 6, 8, 8, 7, 7, 5, 4, 4, 3, 5, 7, 7, 9, …
jraw
8, 0, 8, 10, 7, 0, 8, 2, 9, 5, 7, 9, 7, 8, 1, 8, 10, 9, 5, 8, 5, 3,3, 10, 9, 10, 8, 8, 1, 8, 9, 6, 2, 5, 2, 3, 9, 8, 10, 1, 9, 8, 8, 3, 9, 1, 10, 3, 7, 8, 10, 2, 9, 9, 9, 7, 10, 8, 10, 3, 3, 3, 8, 2, 8, 7, 7, 8, 10, 2, 7, 10, 7, 4, 10, 9, 6, 5, 3, 9, 8, 10, 8, 6, 6, 9, 6, 6, 4, 5, 9, 6, 0, 3, 8, 2, 6, 7, 4, 6, 10, 2, 9, 0, 10, 6, 10, 5, 0, 9, 7, 5,10, 10, 10, 6, 9, 2, 10, 9, 10, 9, 9, 10, 8, 10, …
keeleythomas
3, 6, 7, 9, 6, 8, 9, 7, 6, 7, 10, 5, 9, 5, 1, 7, 6, 5, 5, 8, 5, 5,9, 9, 9, 0, 6, 6, 7, 7, 7, 8, 3, 0, 8, 1, 0, 5, 8, 9, 7, 2, 8, 7, 5, 2,8, 5, 3, 10, 10, 0, 1, 10, 5, 6, 6, 5, 6, 7, 7, 4, 7, 5, 5, 4, 3, 5, 6, 6, 5, 6, 7, 8, 7, 3, 6, 8, 5, 9, 8, 10,1, 8, 7, 3, 5, 8, 8, 6, 8, 6, 2, 8, 7, 7, 3, 8, 5, 5, 6, 6, 1, 5, 6, 5, 6, 5, 5, 6, 3, 5,5, 7, 8, 6, 10, 3, 7, 9, 9, 9, 10, 9, 6, 9, 10, 9, 9, 9, 9, 9,…
keeley
6, 1, 6, 8, 7, 5, 9, 5, 7, 6, 5, 5, 6, 7, 1, 6, 8, 5, 5, 9, 5, 5,10, 8, 10, 1, 6, 9, 7, 5, 8, 7, 7, 7, 10, 1, 5, 5, 10, 8, 10, 7, 6, 3, 1, 2,10, 0, 8, 7, 7, 1, 5, 7, 4, 8, 7, 5, 7, 6, 8, 4, 6, 5, 4, 6, 2, 10, 7, 5, 3, 6, 5, 7, 5, 2, 5, 5, 4, 5, 7, 9,2, 9, 8, 5, 5, 8, 6, 8, 10, 7, 1, 5, 7, 5, 2, 9, 6, 8, 5, 5, 6, 7, 5, 2, 5, 5, 3, 8, 5, 5, 6, 8, 7, 9, 9, 4, 8, 8, 5, 7, 7, 7, 7, 8, 8, 8, 7, 7, 8, 7…
hbrook
8, 2, 7, 7, 7, 5, 1, 3, 7, 7, 7, 6, 8, 8, 2, 7, 8, 7, 5, 8, 8, 6,9, 7, 8, 6, 7, 7, 4, 6, 8, 8, 8, 5, 5, 7, 6, 7, 9, 4, 8, 7, 5, 8, 9, 5,7, 6, 6, 7, 8, 4, 7, 8, 7, 8, 8, 9, 8, 7, 8, 6, 7, 5, 6, 5, 6, 8, 8, 6, 7, 8, 5, 5, 6, 6, 8, 8, 7, 8, 8, 8,9, 9, 8, 7, 6, 7, 8, 7, 8, 7, 6, 8, 8, 8, 7, 9, 7, 7, 6, 6, 4, 5, 6, 6, 7, 7, 4, 7, 6, 6, 8, 9, 9, 7, 9, 7, 7, 9, 7, 7, 8, 9, 9, 9, 10, 9, 8, 8, 9, 8, 9, 9,…
fevillar
3, 2, 5, 6, 9, 7, 7, 2, 6, 9, 7, 0, 10, 5, 5, 7, 9, 8, 9, 2, 8, 1,2, 2, 4, 6, 7, 6, 6, 9, 9, 10, 7, 8, 3, 10, 7, 7, 3, 2, 1, 8, 8, 4, 3, 3, 7, 6, 8, 6, 3, 1, 6, 2, 7, 8, 3, 8, 7, 3, 6, 6, 3, 2, 2, 2, 7, 7, 3, 7, 3, 7, 6, 2, 7, 2, 2, 1, 2, 7, 7, 8,7, 3, 6, 5, 2, 6, 2, 2, 2, 7, 3, 8, 8, 7, 8, 8, 2, 8, 3, 8, 2, 8, 8, 9, 1, 7, 8, 7, 8, 9,8, 9, 7, 6, 8, 7, 2, 3, 7, 7, 3, 1, 9, 3, 9, 8, 8, 3, 7, 8, 2, …
shash
7, 2, 9, 9, 9, 1, 7, 2, 8, 8, 9, 8, 7, 9, 2, 7, 3, 8, 6, 9, 4, 9,3, 10, 10, 9, 8, 7, 8, 5, 7, 3, 7, 6, 9, 6, 3, 8, 8, 10, 8, 2, 7, 10, 10, 3,6, 3, 10, 9, 9, 2, 8, 3, 7, 9, 2, 9, 8, 3, 7, 4, 8, 7, 6, 6, 4, 7, 8, 7, 7, 8, 8, 7, 9, 9, 7, 8, 9, 8, 3, 10,6, 3, 1, 7, 7, 7, 6, 7, 7, 3, 2, 7, 8, 3, 6, 3, 2, 3, 8, 4, 3, 0, 0, 0, 0, 0, 0, 0, 0, 0,0, 0, 0, 0, 0, 0, 0, 0, 0, 0, 0, 0, 0, 0, 0, 0, 0, 0, 0, 0, …
hamsta
5, 5, 10, 10, 5, 5, 5, 0, 5, 5, 10, 10, 5, 5, 5, 5, 0, 5, 5, 5, 5, 0,7, 5, 5, 5, 5, 5, 5, 5, 5, 0, 10, 7, 1, 5, 0, 0, 5, 5, 0, 0, 5, 5, 10, 4,0, 1, 10, 5, 5, 5, 2, 5, 5, 5, 5, 5, 5, 1, 7, 5, 2, 1, 6, 3, 6, 5, 5, 5, 6, 6, 2, 6, 6, 3, 7, 3, 5, 5, 6, 5,4, 0, 5, 5, 5, 5, 5, 5, 0, 5, 7, 5, 5, 5, 2, 3, 5, 2, 5, 6, 5, 8, 7, 3, 5, 2, 8, 3, 9, 3,7, 1, 2, 3, 5, 5, 5, 5, 2, 0, 0, 0, 0, 0, 0, 0, 0, 0, 0, 0, …
Ben_maverick
8, 3, 5, 7, 5, 2, 7, 6, 8, 6, 9, 5, 5, 6, 2, 6, 7, 5, 5, 7, 5, 8,2, 9, 8, 7, 6, 6, 6, 5, 7, 9, 6, 5, 7, 3, 3, 6, 8, 5, 7, 7, 5, 7, 9, 2,8, 2, 6, 9, 7, 2, 4, 8, 6, 7, 7, 8, 5, 3, 5, 3, 6, 4, 5, 3, 4, 7, 4, 7, 7, 7, 6, 5, 8, 8, 8, 7, 3, 7, 9, 9,3, 8, 8, 8, 7, 8, 5, 7, 7, 5, 2, 7, 7, 7, 1, 5, 5, 7, 6, 8, 2, 4, 8, 4, 7, 7, 4, 5, 5, 4,8, 6, 5, 6, 6, 4, 5, 7, 6, 6, 5, 7, 5, 8, 10, 7, 7, 4, 7, 5, 5, 7, …
sduerden
7, 7, 6, 7, 7, 7, 4, 6, 8, 3, 3, 5, 6, 6, 6, 4, 5, 6, 5, 7, 5, 7, 0, 7, 10, 8, 6, 6, 4, 4, 8, 4, 0, 6, 7, 4, 3, 3, 7, 4, 6, 3, 6, 7, 8, 5,7, 2, 7, 6, 7, 3, 4, 6, 6, 4, 6, 7, 7, 4, 6, 4, 7, 6, 6, 7, 6, 6, 8, 6, 7, 8, 4, 7, 4, 7, 6, 6, 4, 6, 8, 8, 2, 4, 4, 5, 6, 3, 3, 6, 8, 3, 2, 6, 6, 6, 4, 6, 3, 2, 3, 4, 3, 2, 3, 7, 4, 4, 3, 2, 6, 2,7, 7, 8, 5, 8, 7, 4, 6, 7, 3, 6, 7, 6, 8, 7, 5, 7, 6, 8, 8, 7, 6…
bbains
1, 1, 8, 1, 7, 2, 9, 7, 9, 9, 9, 7, 8, 9, 1, 9, 7, 9, 9, 8, 9, 2,4, 8, 10, 0, 8, 8, 3, 6, 8, 9, 5, 1, 7, 0, 3, 10, 10, 10, 6, 10, 0, 8, 8, 4,8, 1, 10, 7, 10, 0, 8, 10, 8, 10, 8, 10, 7, 3, 10, 5, 6, 3, 1, 4, 3, 10, 10, 6, 8, 8, 4, 5, 10, 10, 10, 8, 10, 7, 10, 10,4, 10, 8, 7, 5, 10, 6, 6, 7, 4, 3, 6, 7, 3, 0, 6, 8, 8, 7, 7, 2, 3, 8, 7, 8, 7, 3, 3, 7, 6, 10, 8, 10, 5, 10, 2, 10, 10, 10, 7, 8, 10, 8,…
lmudd
7, 2, 3, 8, 8, 3, 7, 8, 9, 8, 2, 3, 7, 7, 2, 7, 8, 9, 5, 9, 5, 9,8, 9, 8, 9, 7, 8, 7, 9, 8, 10, 7, 9, 6, 6, 7, 8, 9, 9, 8, 8, 8, 10, 7, 2,9, 4, 8, 8, 9, 3, 6, 9, 6, 8, 8, 8, 7, 5, 8, 7, 7, 6, 3, 8, 3, 8, 6, 5, 7, 7, 7, 7, 6, 7, 8, 8, 8, 7, 8, 7,6, 9, 8, 7, 6, 9, 6, 7, 9, 6, 6, 8, 6, 6, 9, 6, 8, 8, 6, 6, 3, 9, 9, 7, 7, 9, 7, 7, 7, 6,9, 9, 8, 8, 9, 8, 7, 8, 9, 9, 7, 8, 8, 10, 9, 8, 8, 9, 9, 9, 8, 1…
nmoyo
1, 5, 0, 5, 5, 0, 10, 5, 10, 4, 5, 10, 5, 5, 0, 10, 0, 10, 10, 5, 10, 5,10, 0, 10, 5, 5, 5, 10, 5, 10, 0, 5, 0, 10, 0, 0, 10, 10, 10, 10, 0, 0, 10, 10, 10, 10, 0, 0, 10, 5, 5, 0, 10, 0, 10, 0, 0, 10, 0, 10, 0, 0, 5, 5, 10, 0, 10, 10, 10, 5, 5, 10, 1, 10, 0, 5, 10, 0, 10, 10, 10,5, 0, 0, 5, 5, 0, 0, 5, 0, 0, 0, 5, 5, 0, 0, 0, 5, 10, 5, 10, 0, 0, 0, 10, 10, 10, 5, 10, 5, 5,5, 10, 5, 5, 5, 5, 5, 10,…
Sheikh
5, 3, 7, 4, 6, 7, 7, 4, 5, 7, 8, 8, 7, 8, 2, 5, 5, 7, 3, 7, 5, 7,5, 3, 8, 3, 2, 2, 5, 5, 8, 7, 5, 2, 2, 5, 5, 5, 7, 5, 5, 5, 6, 7, 5, 5,7, 3, 6, 6, 6, 5, 8, 7, 6, 7, 4, 6, 7, 5, 7, 3, 5, 7, 6, 5, 3, 6, 7, 7, 7, 7, 7, 7, 8, 9, 7, 8, 7, 7, 7, 8,6, 3, 6, 6, 3, 7, 7, 7, 8, 5, 3, 6, 6, 3, 7, 4, 7, 7, 7, 6, 4, 4, 6, 6, 6, 7, 7, 7, 4, 6,6, 5, 5, 5, 5, 5, 6, 6, 6, 7, 7, 6, 7, 0, 0, 0, 0, 0, 0, 0, 0, 0, 0…
suzycute
7, 2, 10, 1, 7, 9, 5, 1, 2, 3, 0, 3, 4, 7, 0, 7, 1, 8, 5, 5, 6, 9,7, 10, 9, 3, 3, 8, 3, 8, 10, 10, 8, 1, 2, 9, 2, 9, 9, 7, 3, 2, 3, 7, 2, 1, 10, 7, 2, 2, 7, 2, 4, 5, 5, 10, 7, 10, 7, 9, 2, 7, 7, 7, 3, 5, 1, 10, 4, 6, 6, 7, 1, 2, 7, 9, 6, 7, 10, 9, 3, 7,7, 10, 8, 3, 2, 9, 10, 8, 10, 6, 0, 9, 10, 7, 4, 9, 10, 9, 7, 6, 3, 1, 8, 8, 6, 10, 4, 7, 8, 7,7, 10, 6, 7, 7, 2, 5, 7, 4, 4, 7, 2, 8, 3, 4, 5, 6,…
u0869953
6, 4, 6, 6, 2, 6, 7, 6, 6, 6, 4, 3, 6, 6, 4, 6, 5, 6, 7, 6, 5, 6,3, 8, 7, 3, 7, 3, 5, 3, 7, 3, 3, 6, 7, 7, 7, 8, 4, 2, 7, 7, 7, 8, 4, 4,8, 6, 3, 8, 7, 2, 3, 7, 5, 6, 3, 3, 7, 2, 7, 6, 7, 7, 4, 4, 5, 5, 4, 6, 7, 7, 6, 7, 6, 5, 4, 5, 6, 6, 5, 6,5, 4, 5, 4, 3, 4, 4, 4, 7, 4, 4, 5, 6, 7, 4, 6, 6, 4, 5, 3, 2, 4, 5, 5, 6, 6, 5, 7, 4, 6,5, 6, 2, 4, 4, 4, 5, 6, 6, 4, 6, 4, 6, 5, 7, 5, 5, 6, 5, 5, 4, 5, 6…
jheslop
0, 8, 4, 3, 10, 7, 8, 3, 0, 8, 0, 2, 3, 2, 5, 3, 2, 8, 5, 8, 2, 0,10, 5, 10, 0, 3, 4, 10, 5, 10, 10, 2, 0, 0, 3, 0, 10, 10, 10, 10, 3, 4, 10, 10, 5,7, 0, 3, 8, 8, 7, 0, 7, 3, 7, 8, 8, 7, 7, 7, 7, 7, 6, 8, 7, 3, 7, 7, 3, 7, 7, 5, 6, 7, 7, 8, 8, 7, 9, 8, 8, 7, 2, 7, 7, 3, 2, 4, 2, 7, 9, 8, 8, 7, 8, 7, 7, 7, 2, 7, 8, 1, 0, 7, 6, 7, 7, 7, 8, 6, 4,7, 7, 6, 6, 7, 6, 7, 5, 8, 7, 6, 8, 7, 4, 7, 7, 3, 7, …
aayakub
2, 9, 8, 10, 5, 8, 8, 5, 8, 5, 9, 9, 8, 9, 7, 7, 10, 8, 5, 7, 8, 8, 9, 7, 9, 5, 6, 8, 7, 7, 8, 9, 5, 2, 8, 8, 8, 2, 5, 7, 9, 6, 5, 8, 7, 7,7, 6, 9, 8, 8, 5, 7, 8, 8, 7, 7, 8, 5, 6, 7, 3, 5, 7, 4, 3, 3, 6, 8, 9, 3, 3, 1, 3, 8, 5, 8, 4, 5, 7, 7, 8,7, 7, 8, 9, 7, 9, 9, 8, 8, 2, 1, 9, 9, 7, 5, 2, 9, 9, 9, 7, 2, 4, 7, 3, 7, 5, 3, 8, 9, 7, 9, 8, 9, 9, 9, 3, 5, 8, 9, 7, 7, 7, 7, 9, 10, 8, 9, 9, 7, 10, 5…
PussyKat
7, 2, 8, 9, 7, 9, 8, 8, 9, 6, 6, 9, 7, 5, 6, 7, 6, 8, 8, 7, 8, 10, 8, 8, 9, 5, 8, 7, 8, 7, 8, 8, 5, 4, 8, 5, 7, 5, 7, 9, 9, 8, 3, 7, 6, 4,7, 5, 7, 8, 8, 5, 8, 8, 8, 8, 8, 8, 5, 5, 7, 5, 5, 6, 7, 3, 3, 5, 5, 2, 5, 5, 4, 7, 5, 6, 8, 5, 7, 6, 8, 9, 8, 7, 8, 7, 3, 8, 7, 7, 8, 3, 2, 8, 8, 7, 2, 2, 5, 8, 8, 7, 3, 5, 7, 5, 7, 6, 3, 9, 9, 5,7, 8, 8, 7, 9, 2, 7, 8, 8, 7, 8, 7, 8, 9, 9, 7, 9, 8, 7, 8, 5, 7…
mmupawaenda
3, 2, 2, 7, 7, 5, 7, 6, 7, 7, 6, 6, 8, 7, 3, 6, 5, 7, 7, 8, 8, 7,5, 6, 8, 2, 6, 7, 8, 8, 8, 9, 4, 0, 7, 5, 5, 8, 7, 6, 8, 1, 3, 8, 5, 3,5, 4, 5, 7, 8, 4, 3, 9, 2, 6, 6, 7, 5, 5, 7, 4, 7, 4, 6, 5, 6, 7, 4, 3, 7, 5, 7, 8, 8, 9, 8, 7, 8, 9, 10, 9, 8, 8, 8, 9, 7, 7, 8, 7, 9, 6, 3, 6, 7, 5, 3, 7, 7, 10, 5, 7, 3, 2, 6, 8, 8, 7, 7, 7, 8, 5,8, 8, 7, 6, 8, 5, 7, 7, 8, 7, 8, 9, 5, 9, 8, 8, 9, 8, 8, 8, 9, 8…
gmatthias
9, 0, 0, 0, 0, 0, 0, 0, 0, 0, 0, 0, 0, 0, 0, 0, 0, 0, 0, 0, 0, 0,3, 9, 8, 8, 6, 7, 8, 5, 7, 10, 7, 6, 3, 7, 6, 6, 9, 4, 6, 4, 6, 7, 6, 3,7, 6, 7, 8, 8, 6, 7, 7, 7, 7, 8, 6, 7, 6, 8, 6, 6, 6, 7, 7, 2, 7, 8, 4, 7, 6, 3, 6, 4, 8, 6, 4, 7, 4, 6, 8,8, 7, 8, 6, 7, 4, 6, 8, 8, 6, 8, 8, 6, 6, 3, 7, 6, 9, 7, 7, 3, 7, 7, 3, 7, 8, 8, 8, 5, 7,6, 6, 3, 4, 6, 4, 6, 7, 6, 4, 7, 7, 8, 4, 6, 4, 4, 4, 5, 4, 5, 5, …
sakram
8, 1, 5, 10, 9, 9, 10, 1, 9, 10, 9, 9, 6, 10, 2, 9, 10, 10, 7, 10, 8, 7,1, 9, 10, 4, 3, 9, 9, 8, 9, 7, 8, 3, 9, 10, 9, 9, 9, 0, 9, 7, 0, 10, 1, 5,10, 0, 1, 10, 8, 1, 0, 10, 1, 9, 9, 4, 7, 2, 9, 2, 9, 2, 9, 2, 0, 10, 10, 10, 8, 7, 10, 1, 10, 10, 10, 6, 10, 10, 10, 10,8, 6, 7, 9, 1, 5, 8, 8, 9, 4, 5, 9, 8, 7, 0, 7, 2, 8, 0, 1, 2, 0, 10, 2, 8, 8, 8, 8, 7, 5,9, 9, 9, 3, 10, 9, 7, 10, 9, 7, 8, 3, 5, 9…
Matty
8, 0, 6, 5, 10, 6, 6, 6, 2, 8, 7, 0, 8, 8, 0, 7, 8, 6, 6, 7, 7, 8,10, 5, 8, 4, 4, 8, 10, 7, 6, 6, 7, 5, 7, 0, 5, 9, 8, 7, 6, 6, 8, 8, 10, 7,6, 6, 8, 9, 5, 6, 4, 8, 4, 5, 7, 7, 7, 7, 5, 8, 6, 4, 0, 2, 1, 1, 6, 5, 9, 9, 7, 7, 4, 3, 10, 7, 5, 9, 7, 8, 5, 7, 4, 7, 6, 4, 4, 5, 7, 9, 3, 6, 5, 8, 5, 5, 3, 4, 5, 7, 7, 3, 5, 4, 5, 6, 5, 5, 10, 5,6, 4, 5, 3, 6, 3, 7, 6, 6, 6, 4, 8, 5, 5, 10, 7, 9, 6, 5, 7,…
debo
2, 8, 2, 8, 6, 7, 10, 2, 1, 3, 0, 2, 8, 7, 10, 2, 8, 7, 8, 7, 5, 5,7, 8, 9, 2, 10, 6, 7, 10, 8, 9, 3, 7, 7, 8, 6, 8, 8, 8, 3, 8, 8, 6, 9, 4,7, 3, 10, 10, 9, 3, 5, 9, 3, 3, 0, 9, 8, 7, 7, 1, 9, 2, 10, 8, 6, 4, 6, 4, 7, 4, 9, 6, 10, 4, 10, 7, 4, 8, 10, 8,8, 7, 4, 3, 10, 7, 6, 7, 3, 7, 4, 3, 4, 4, 7, 7, 7, 2, 7, 4, 3, 7, 3, 4, 3, 4, 4, 7, 2, 10,7, 6, 6, 3, 7, 8, 3, 8, 9, 2, 10, 7, 7, 7, 7, 7, 9, 5, …
shabz
3, 2, 6, 8, 5, 8, 9, 6, 4, 6, 3, 7, 4, 8, 0, 7, 2, 9, 4, 6, 6, 8,6, 6, 6, 0, 3, 7, 4, 4, 6, 10, 2, 1, 4, 7, 4, 6, 8, 3, 9, 6, 7, 10, 8, 3,7, 1, 8, 8, 7, 3, 10, 8, 10, 6, 9, 8, 9, 6, 9, 3, 4, 4, 6, 6, 2, 4, 6, 6, 6, 6, 4, 6, 6, 6, 6, 6, 7, 7, 9, 9,9, 8, 7, 4, 4, 6, 7, 2, 8, 1, 0, 2, 6, 7, 4, 7, 8, 7, 7, 8, 3, 3, 4, 10, 7, 7, 7, 7, 3, 4, 8, 8, 7, 5, 9, 4, 8, 8, 9, 10, 7, 7, 8, 7, 7, 8, 7, 8, 9, 6, …
Baggers
7, 1, 9, 7, 5, 3, 9, 8, 5, 3, 10, 7, 8, 9, 0, 5, 4, 3, 0, 8, 8, 0,7, 10, 5, 9, 6, 9, 7, 9, 6, 8, 2, 7, 3, 9, 10, 8, 9, 8, 10, 10, 2, 5, 7, 9,9, 8, 7, 10, 10, 4, 8, 9, 10, 8, 8, 10, 9, 7, 6, 1, 9, 5, 8, 3, 2, 7, 10, 9, 5, 9, 9, 10, 2, 7, 9, 7, 2, 8, 9, 10,10, 8, 6, 6, 6, 8, 0, 0, 0, 0, 0, 0, 0, 0, 0, 0, 0, 0, 0, 0, 0, 0, 0, 0, 0, 0, 0, 0, 0, 0,0, 0, 0, 0, 0, 0, 0, 0, 0, 0, 0, 0, 0, 0, 0, 0, 0, 0, …
sameer
6, 6, 7, 8, 8, 7, 10, 2, 7, 2, 5, 10, 6, 10, 7, 10, 2, 10, 6, 10, 7, 0,6, 10, 10, 10, 8, 10, 3, 8, 3, 10, 2, 3, 7, 10, 8, 10, 10, 2, 10, 8, 2, 9, 10, 2,7, 3, 2, 9, 9, 2, 3, 10, 2, 8, 4, 10, 8, 8, 10, 9, 9, 4, 2, 1, 1, 8, 8, 3, 9, 9, 8, 10, 6, 3, 7, 9, 9, 10, 10, 9, 8, 10, 9, 9, 7, 8, 7, 9, 3, 8, 3, 7, 9, 8, 8, 7, 5, 10, 8, 8, 3, 7, 7, 8, 7, 7, 7, 7, 10, 8,8, 10, 6, 3, 9, 3, 2, 9, 7, 8, 9, 0, 9, 7…
chez
1, 8, 9, 9, 5, 1, 10, 10, 9, 0, 2, 9, 10, 8, 10, 1, 10, 6, 5, 9, 5, 5,10, 9, 9, 10, 6, 8, 9, 10, 9, 9, 9, 9, 9, 1, 1, 10, 10, 10, 10, 10, 10, 8, 9, 2,8, 0, 10, 10, 8, 2, 10, 10, 2, 9, 1, 10, 9, 9, 4, 9, 9, 8, 1, 1, 1, 9, 9, 9, 1, 9, 10, 9, 7, 7, 9, 2, 2, 8, 8, 10,9, 8, 9, 1, 9, 7, 0, 8, 9, 3, 2, 9, 1, 10, 10, 7, 9, 2, 9, 9, 7, 9, 9, 8, 7, 8, 3, 8, 6, 6,2, 2, 9, 10, 10, 10, 10, 10, 1, 1, 0, 0, 8, …
HLHirst
8, 1, 7, 10, 8, 5, 8, 5, 8, 5, 6, 7, 8, 8, 4, 6, 8, 5, 10, 8, 5, 10,5, 9, 10, 2, 8, 2, 3, 1, 9, 8, 6, 8, 7, 3, 8, 8, 8, 5, 7, 9, 8, 8, 9, 2, 7, 2, 2, 7, 7, 7, 8, 7, 6, 7, 8, 7, 8, 6, 4, 7, 6, 5, 3, 3, 3, 7, 6, 6, 5, 7, 8, 9, 5, 3, 7, 7, 5, 7, 7, 7,5, 8, 7, 8, 4, 3, 9, 7, 9, 7, 7, 7, 8, 7, 7, 7, 6, 7, 6, 6, 7, 1, 6, 5, 7, 6, 6, 5, 8, 7,8, 9, 8, 9, 10, 7, 5, 8, 5, 8, 8, 9, 7, 10, 10, 5, 10, 8, 6, 5…
mluqman
7, 1, 7, 7, 6, 10, 9, 2, 6, 8, 8, 9, 10, 8, 3, 8, 4, 10, 10, 9, 10, 7,6, 10, 10, 10, 9, 8, 5, 9, 8, 2, 9, 5, 3, 5, 9, 10, 10, 8, 3, 4, 2, 4, 9, 4,8, 4, 6, 8, 7, 3, 0, 6, 7, 2, 3, 7, 7, 7, 3, 1, 5, 2, 9, 8, 8, 7, 6, 4, 2, 4, 6, 9, 8, 8, 7, 5, 7, 5, 7, 10,7, 8, 6, 7, 7, 6, 7, 7, 6, 8, 6, 6, 7, 6, 5, 5, 5, 5, 6, 6, 2, 5, 7, 8, 5, 7, 6, 7, 8, 9,7, 6, 8, 5, 7, 6, 7, 6, 6, 8, 8, 8, 6, 7, 7, 8, 9, 8, 7,…
b0557163
5, 4, 8, 9, 4, 1, 5, 5, 1, 7, 10, 8, 6, 8, 3, 5, 5, 7, 5, 5, 7, 0,8, 7, 6, 3, 7, 7, 7, 7, 8, 3, 8, 3, 7, 8, 7, 6, 5, 4, 3, 3, 7, 8, 8, 7,6, 4, 9, 6, 8, 3, 2, 8, 3, 7, 9, 10, 10, 4, 10, 7, 4, 6, 4, 3, 2, 9, 4, 7, 7, 8, 4, 6, 7, 8, 8, 7, 8, 10, 6, 9,7, 10, 8, 3, 8, 8, 10, 7, 7, 8, 3, 8, 7, 7, 1, 5, 2, 7, 7, 7, 0, 6, 5, 3, 7, 6, 7, 7, 8, 5, 3, 9, 4, 4, 7, 5, 6, 9, 7, 9, 2, 4, 6, 7, 10, 3, 7, 9, 7, 3…
martin
5, 5, 7, 5, 5, 5, 5, 5, 5, 5, 5, 5, 5, 5, 5, 5, 5, 5, 5, 5, 5, 5,5, 5, 5, 5, 5, 5, 5, 5, 5, 5, 5, 5, 5, 5, 5, 5, 5, 5, 5, 5, 5, 5, 5, 5, 5, 5, 5, 5, 5, 5, 5, 5, 5, 5, 5, 5, 5, 5, 5, 5, 5, 5, 5, 5, 5, 5, 5, 5, 5, 5, 5, 5, 5, 5, 5, 5, 5, 5, 5, 5, 5, 5, 5, 5, 5, 5, 5, 5, 5, 5, 5, 5, 5, 5, 5, 5, 5, 10, 5, 5, 5, 5, 5, 5, 5, 5, 5, 5, 5, 5,5, 5, 5, 5, 5, 5, 5, 5, 5, 5, 5, 5, 5, 5, 5, 5, 5, 5, 5, 5, 5, 5…
trevorwest
8, 6, 8, 8, 8, 5, 6, 4, 9, 5, 5, 5, 5, 5, 5, 10, 8, 7, 5, 9, 5, 10,9, 4, 10, 0, 7, 7, 6, 4, 8, 4, 2, 7, 4, 6, 6, 7, 8, 7, 4, 4, 4, 7, 6, 3,6, 3, 3, 6, 8, 3, 7, 7, 8, 6, 9, 10, 9, 8, 10, 6, 6, 7, 3, 6, 3, 7, 7, 7, 6, 7, 6, 6, 7, 8, 9, 8, 7, 10, 8, 9,9, 3, 6, 9, 3, 2, 6, 7, 6, 8, 10, 6, 8, 8, 7, 6, 7, 5, 6, 6, 3, 7, 7, 4, 5, 5, 7, 7, 8, 8,8, 6, 7, 6, 8, 5, 6, 8, 7, 6, 6, 5, 7, 5, 6, 6, 8, 7, 7, 8, …
donnathomas
2, 7, 10, 10, 9, 2, 3, 7, 8, 3, 7, 7, 6, 8, 7, 6, 8, 6, 5, 9, 5, 9,8, 8, 8, 2, 8, 7, 4, 5, 7, 8, 6, 4, 0, 10, 7, 6, 10, 5, 10, 4, 0, 10, 8, 2, 10, 6, 8, 10, 10, 0, 8, 10, 10, 8, 8, 10, 8, 9, 10, 7, 7, 3, 3, 3, 1, 9, 9, 9, 8, 8, 6, 7, 8, 8, 6, 8, 7, 10, 10, 10,7, 9, 9, 7, 3, 9, 4, 10, 10, 7, 7, 8, 8, 8, 1, 9, 10, 10, 8, 8, 3, 7, 8, 8, 8, 9, 6, 9, 2, 8,10, 9, 7, 4, 8, 7, 6, 9, 7, 8, 8, 7, 9, 9, 10,…
mccambrj
5, 1, 7, 6, 7, 1, 8, 5, 8, 5, 1, 1, 7, 8, 0, 5, 8, 7, 5, 10, 7, 8,1, 7, 2, 6, 7, 7, 8, 5, 7, 8, 2, 2, 6, 1, 9, 7, 10, 1, 7, 4, 6, 8, 7, 2,8, 5, 7, 8, 8, 2, 2, 8, 2, 6, 6, 7, 7, 6, 9, 3, 5, 5, 4, 6, 3, 7, 7, 5, 6, 6, 8, 9, 8, 6, 7, 7, 4, 10, 7, 7,8, 6, 6, 7, 4, 4, 6, 5, 6, 7, 7, 7, 7, 8, 4, 7, 5, 8, 6, 6, 5, 3, 5, 7, 7, 7, 7, 8, 7, 7,9, 7, 6, 4, 4, 4, 4, 7, 7, 7, 6, 9, 8, 8, 9, 7, 7, 8, 7, 6, 5, 6…
robabf
6, 3, 7, 7, 4, 7, 7, 2, 9, 7, 8, 9, 7, 8, 2, 9, 8, 10, 3, 7, 8, 3,2, 9, 9, 3, 7, 10, 8, 9, 10, 2, 6, 4, 2, 3, 3, 8, 8, 3, 8, 2, 5, 8, 4, 7,8, 4, 7, 4, 7, 3, 3, 7, 7, 7, 8, 8, 9, 2, 3, 3, 3, 3, 7, 3, 3, 7, 8, 7, 3, 9, 2, 3, 7, 9, 8, 2, 2, 7, 3, 9,6, 9, 9, 7, 2, 8, 10, 8, 9, 4, 3, 3, 7, 3, 2, 9, 2, 8, 3, 4, 2, 7, 8, 3, 3, 3, 9, 4, 9, 5,9, 8, 9, 6, 8, 4, 8, 8, 10, 8, 4, 8, 8, 10, 7, 4, 2, 8, 9, 8, 3…
zaheen
2, 2, 8, 8, 7, 3, 7, 3, 4, 6, 8, 8, 6, 7, 2, 6, 4, 8, 5, 6, 8, 8,8, 3, 7, 2, 3, 3, 8, 7, 6, 8, 7, 3, 3, 4, 3, 7, 4, 8, 6, 7, 5, 6, 6, 8,9, 4, 9, 8, 8, 3, 7, 7, 8, 3, 10, 9, 8, 6, 4, 8, 8, 3, 3, 3, 3, 7, 7, 7, 6, 7, 6, 8, 3, 6, 2, 7, 4, 10, 8, 10,7, 7, 8, 6, 6, 2, 2, 7, 8, 9, 8, 8, 3, 8, 2, 8, 7, 9, 7, 7, 2, 4, 8, 2, 9, 10, 0, 8, 0, 7,7, 8, 9, 1, 8, 2, 9, 7, 10, 3, 6, 8, 7, 8, 9, 8, 7, 2, 10, 8, 8…
kmottley
3, 6, 7, 6, 7, 7, 6, 5, 4, 5, 2, 4, 8, 7, 3, 8, 6, 3, 5, 8, 5, 5,3, 3, 8, 3, 7, 5, 6, 8, 7, 8, 7, 7, 2, 2, 7, 5, 8, 7, 6, 7, 8, 3, 7, 5, 3, 2, 7, 8, 8, 6, 7, 8, 8, 4, 7, 7, 8, 3, 7, 6, 7, 7, 8, 6, 4, 6, 6, 7, 5, 7, 0, 0, 0, 0, 0, 0, 0, 0, 0, 0,0, 0, 0, 0, 0, 0, 0, 0, 0, 0, 0, 0, 0, 0, 0, 0, 0, 0, 0, 0, 0, 0, 0, 0, 0, 0, 0, 0, 0, 0,0, 0, 0, 0, 0, 0, 0, 0, 0, 0, 0, 0, 0, 0, 0, 0, 0, 0, 0, 0, 0, 0, …
zmaduma
5, 0, 5, 5, 5, 5, 5, 5, 5, 10, 10, 10, 5, 10, 0, 5, 5, 9, 8, 9, 5, 5, 2, 1, 10, 8, 5, 5, 5, 5, 9, 5, 5, 5, 9, 5, 5, 8, 10, 5, 10, 5, 0, 8, 5, 2,10, 2, 5, 10, 10, 2, 9, 10, 7, 5, 10, 8, 10, 0, 10, 5, 5, 5, 2, 6, 4, 10, 10, 10, 9, 10, 10, 5, 8, 9, 9, 5, 9, 6, 9, 9,5, 9, 8, 5, 5, 7, 8, 7, 10, 5, 6, 1, 1, 5, 5, 5, 8, 9, 5, 8, 1, 2, 5, 2, 8, 5, 9, 5, 3, 6,5, 5, 5, 5, 5, 5, 5, 5, 6, 6, 7, 5, 5, 5, 10, …
rfatima
3, 2, 7, 8, 5, 1, 4, 7, 6, 8, 3, 7, 9, 9, 3, 3, 9, 9, 8, 4, 7, 7,3, 8, 9, 4, 7, 7, 8, 8, 9, 8, 2, 3, 2, 2, 2, 3, 8, 2, 8, 2, 8, 8, 7, 2, 6, 3, 5, 4, 8, 2, 4, 6, 3, 8, 9, 7, 3, 2, 3, 2, 3, 4, 7, 3, 2, 7, 8, 3, 7, 7, 7, 3, 7, 9, 3, 2, 6, 3, 7, 8,3, 9, 3, 7, 7, 8, 7, 8, 8, 3, 3, 6, 3, 2, 1, 8, 2, 8, 2, 5, 2, 7, 2, 2, 3, 7, 7, 3, 8, 3,8, 8, 8, 7, 8, 3, 4, 7, 9, 8, 7, 8, 8, 9, 7, 3, 3, 4, 8, 7, 2, 7, …
fmalik
7, 1, 8, 7, 8, 7, 8, 8, 7, 6, 8, 8, 6, 8, 1, 9, 7, 8, 7, 8, 6, 6,2, 7, 7, 6, 7, 7, 6, 9, 8, 3, 3, 2, 4, 3, 3, 3, 7, 3, 3, 3, 3, 7, 7, 6,9, 6, 7, 4, 8, 3, 8, 8, 8, 8, 8, 7, 6, 3, 7, 7, 4, 8, 4, 6, 5, 9, 9, 6, 6, 6, 8, 5, 7, 7, 7, 7, 7, 8, 5, 7,7, 6, 7, 6, 5, 7, 8, 6, 10, 3, 3, 8, 9, 6, 8, 8, 6, 10, 7, 2, 2, 9, 10, 3, 10, 7, 1, 7, 7, 3,6, 8, 6, 6, 7, 7, 6, 7, 7, 7, 7, 8, 8, 7, 10, 7, 7, 7, 10, 7, 6…
niolek
7, 10, 10, 7, 6, 3, 10, 5, 3, 0, 10, 10, 2, 8, 0, 10, 9, 8, 10, 10, 6, 10,8, 10, 10, 4, 5, 10, 6, 7, 10, 10, 10, 1, 10, 7, 0, 8, 9, 10, 0, 0, 5, 10, 10, 10, 10, 10, 2, 8, 8, 3, 8, 10, 2, 4, 3, 9, 0, 9, 1, 10, 8, 4, 9, 9, 8, 9, 4, 2, 9, 6, 6, 2, 5, 5, 10, 8, 8,7, 6, 3, 2, 8, 7, 3, 6, 10, 6, 2, 5, 7, 2, 1, 4, 8, 7, 2, 2, 3, 5, 3, 10, 7, 7, 2, 3, 6, 7,6, 6, 2, 6, 2, 6, 5, 9, 6, 7, 3, 7, 6, 7, 10, 7,…
eddie
6, 4, 8, 10, 9, 9, 9, 9, 9, 5, 8, 8, 7, 8, 5, 7, 8, 8, 8, 8, 5, 8,10, 1, 8, 3, 5, 6, 6, 8, 9, 7, 5, 5, 5, 5, 5, 8, 8, 9, 9, 8, 0, 9, 10, 8,8, 2, 7, 10, 10, 5, 5, 9, 5, 8, 8, 5, 9, 5, 5, 5, 6, 5, 5, 4, 5, 6, 5, 6, 5, 4, 5, 4, 10, 9, 10, 10, 5, 7, 7, 9,6, 4, 4, 10, 7, 7, 4, 7, 7, 6, 6, 7, 8, 6, 5, 7, 7, 5, 7, 7, 5, 5, 5, 1, 6, 5, 6, 5, 10, 6,6, 9, 5, 3, 10, 5, 5, 6, 8, 5, 7, 10, 7, 10, 10, 8, 3, 8,…
daraglass
7, 6, 7, 5, 5, 6, 5, 4, 5, 4, 5, 5, 5, 5, 7, 5, 5, 5, 5, 5, 5, 5,3, 8, 8, 5, 6, 5, 6, 6, 7, 7, 3, 3, 3, 2, 3, 6, 6, 3, 8, 3, 3, 7, 7, 5,7, 2, 7, 7, 6, 4, 6, 8, 7, 6, 6, 6, 6, 4, 7, 3, 5, 5, 7, 8, 8, 7, 3, 1, 5, 6, 6, 3, 7, 7, 8, 6, 6, 7, 9, 9,3, 6, 6, 9, 7, 9, 7, 7, 7, 5, 7, 6, 6, 5, 4, 6, 6, 8, 8, 7, 3, 5, 6, 6, 5, 8, 7, 6, 6, 6,5, 6, 6, 5, 5, 5, 5, 3, 5, 4, 6, 7, 6, 6, 5, 6, 6, 7, 5, 7, 3, 6, 5…
victoria
1, 3, 10, 8, 9, 6, 1, 9, 9, 5, 8, 8, 5, 3, 4, 5, 5, 5, 5, 8, 4, 5,4, 8, 10, 8, 8, 7, 7, 9, 7, 6, 6, 8, 10, 7, 10, 10, 10, 4, 9, 6, 4, 9, 10, 1,9, 6, 4, 10, 10, 1, 5, 5, 6, 8, 10, 10, 8, 6, 8, 8, 4, 7, 1, 6, 3, 6, 6, 8, 7, 7, 4, 6, 7, 10, 6, 8, 7, 3, 4, 10,8, 3, 6, 2, 4, 4, 2, 8, 10, 7, 1, 5, 0, 7, 0, 8, 5, 9, 6, 6, 0, 6, 8, 8, 7, 6, 4, 9, 3, 7,3, 9, 1, 8, 9, 2, 5, 5, 5, 8, 9, 10, 8, 9, 6, 5, 4, 8…
woody
6, 6, 4, 6, 8, 9, 6, 4, 5, 7, 7, 4, 8, 7, 5, 5, 8, 10, 0, 6, 1, 0,10, 5, 5, 5, 5, 5, 4, 8, 5, 6, 8, 8, 8, 0, 5, 7, 6, 5, 4, 6, 6, 2, 10, 6, 4, 1, 7, 8, 5, 6, 6, 7, 7, 5, 3, 8, 9, 9, 7, 5, 5, 5, 7, 5, 4, 7, 5, 0, 5, 5, 4, 6, 6, 2, 6, 5, 2, 6, 6, 5,8, 5, 5, 8, 5, 6, 4, 7, 3, 5, 8, 5, 7, 6, 5, 6, 5, 4, 6, 5, 6, 5, 5, 3, 5, 6, 5, 6, 10, 5, 6, 6, 7, 5, 4, 5, 5, 5, 7, 7, 4, 6, 4, 8, 10, 5, 10, 6, 5, 8,…
jammake
7, 5, 7, 8, 9, 7, 3, 5, 7, 2, 10, 7, 9, 6, 4, 4, 5, 5, 5, 8, 6, 2,3, 8, 9, 10, 9, 9, 8, 8, 6, 3, 5, 9, 8, 8, 10, 4, 8, 8, 9, 10, 1, 2, 10, 3, 8, 0, 10, 9, 9, 5, 9, 8, 8, 1, 0, 3, 8, 8, 3, 3, 6, 8, 8, 7, 4, 7, 7, 3, 8, 7, 7, 8, 8, 4, 8, 3, 3, 8, 8, 9,4, 1, 1, 9, 4, 0, 1, 8, 10, 8, 9, 8, 4, 7, 8, 6, 4, 1, 4, 3, 8, 4, 6, 2, 7, 7, 7, 7, 9, 8,4, 7, 9, 7, 10, 5, 1, 10, 9, 8, 7, 8, 3, 8, 9, 8, 7, 7, 9, …
sadaff
8, 0, 7, 9, 5, 0, 7, 3, 7, 5, 8, 8, 4, 8, 2, 8, 7, 8, 2, 8, 2, 2,8, 2, 8, 2, 3, 8, 7, 3, 4, 3, 7, 3, 7, 3, 7, 7, 6, 6, 8, 4, 7, 7, 7, 7, 2, 4, 2, 8, 7, 7, 7, 7, 7, 4, 7, 7, 7, 6, 7, 4, 7, 4, 8, 4, 4, 4, 7, 6, 6, 7, 4, 6, 6, 4, 7, 6, 4, 7, 7, 7,7, 6, 6, 7, 4, 6, 6, 6, 4, 6, 4, 6, 6, 6, 3, 7, 7, 7, 7, 7, 4, 4, 6, 4, 6, 6, 6, 7, 7, 6, 7, 7, 6, 6, 7, 3, 7, 6, 7, 7, 6, 6, 6, 7, 7, 6, 6, 6, 6, 6, 7, 7,…
Sinceing
3, 1, 9, 8, 9, 9, 8, 4, 8, 7, 7, 8, 8, 10, 2, 7, 7, 10, 7, 8, 4, 7,8, 6, 8, 1, 3, 7, 9, 9, 8, 9, 7, 6, 4, 3, 5, 6, 8, 5, 10, 4, 7, 7, 8, 7,6, 1, 3, 6, 7, 3, 7, 7, 8, 8, 8, 7, 8, 6, 7, 8, 7, 6, 2, 3, 3, 7, 4, 6, 7, 8, 8, 7, 6, 7, 7, 6, 6, 8, 7, 9,8, 6, 7, 7, 8, 7, 6, 9, 9, 9, 9, 9, 10, 9, 6, 6, 7, 6, 6, 7, 8, 8, 7, 2, 9, 9, 10, 8, 7, 6,7, 7, 7, 7, 8, 7, 7, 8, 7, 6, 6, 6, 7, 8, 8, 7, 9, 7, 5, 8, 6,…
jojo
3, 4, 4, 4, 6, 7, 5, 2, 2, 4, 9, 7, 4, 7, 6, 6, 7, 7, 9, 7, 0, 2,9, 4, 7, 7, 6, 4, 7, 8, 8, 7, 7, 7, 7, 3, 7, 8, 8, 10, 2, 8, 7, 6, 8, 6,7, 6, 5, 7, 6, 2, 5, 7, 8, 6, 8, 7, 8, 6, 6, 3, 6, 3, 7, 6, 6, 6, 4, 7, 5, 5, 6, 5, 6, 4, 6, 6, 6, 7, 6, 7,10, 6, 6, 3, 6, 6, 3, 3, 7, 7, 2, 6, 8, 6, 6, 10, 6, 6, 6, 5, 2, 3, 5, 4, 6, 6, 7, 6, 6, 4,7, 6, 6, 7, 6, 4, 5, 7, 7, 6, 6, 6, 6, 8, 8, 7, 5, 8, 6, 6, 5, 6…
katierowbottom
2, 3, 5, 5, 5, 5, 5, 5, 5, 5, 5, 5, 5, 5, 5, 5, 5, 5, 5, 5, 5, 5,3, 8, 7, 7, 7, 3, 5, 2, 7, 10, 6, 5, 7, 1, 7, 4, 5, 5, 7, 5, 5, 5, 5, 3,9, 5, 6, 7, 7, 3, 5, 7, 5, 4, 5, 5, 5, 3, 3, 1, 4, 5, 3, 4, 5, 5, 5, 5, 5, 5, 5, 6, 6, 6, 6, 4, 5, 8, 7, 5, 2, 5, 0, 3, 3, 2, 3, 2, 6, 3, 3, 5, 5, 3, 3, 3, 2, 3, 0, 3, 3, 3, 5, 5, 2, 3, 7, 4, 0, 0,8, 6, 8, 6, 7, 8, 8, 7, 7, 3, 5, 2, 7, 7, 10, 7, 6, 7, 7, 7, 7, 7…
iremwa
7, 5, 3, 7, 8, 3, 7, 5, 5, 3, 5, 3, 3, 4, 1, 5, 4, 5, 8, 5, 2, 5,5, 5, 10, 4, 7, 7, 5, 5, 9, 7, 7, 2, 7, 5, 2, 6, 10, 5, 5, 2, 6, 10, 5, 3,10, 6, 8, 10, 9, 5, 4, 8, 6, 5, 6, 8, 8, 6, 7, 5, 6, 5, 7, 6, 4, 7, 7, 7, 7, 7, 5, 7, 7, 7, 7, 7, 8, 9, 9, 8,8, 8, 8, 8, 7, 8, 7, 10, 6, 8, 3, 10, 10, 5, 3, 5, 8, 9, 5, 8, 5, 5, 5, 5, 7, 7, 7, 8, 10, 7,8, 10, 8, 7, 8, 5, 5, 8, 10, 8, 8, 7, 7, 6, 10, 6, 8, 7, 7…
adibansa
6, 1, 6, 7, 8, 0, 7, 1, 0, 5, 2, 2, 8, 6, 0, 8, 1, 8, 8, 7, 8, 7,4, 7, 8, 1, 2, 8, 7, 4, 7, 5, 3, 5, 4, 4, 7, 7, 7, 7, 6, 6, 3, 7, 8, 4,7, 2, 5, 7, 6, 5, 4, 9, 7, 6, 4, 8, 6, 4, 5, 4, 6, 4, 6, 6, 5, 6, 6, 5, 4, 6, 7, 7, 5, 5, 5, 6, 4, 7, 5, 7,6, 7, 4, 6, 4, 4, 6, 6, 6, 6, 6, 6, 4, 6, 4, 5, 6, 6, 4, 6, 3, 3, 4, 6, 6, 5, 6, 6, 7, 6, 6, 6, 8, 6, 6, 6, 5, 6, 5, 6, 5, 4, 5, 6, 7, 6, 6, 7, 6, 7, 6, 7, …
rajdeep
6, 2, 5, 6, 4, 3, 7, 8, 7, 7, 3, 7, 7, 6, 2, 6, 7, 7, 7, 7, 7, 2,3, 6, 7, 2, 7, 6, 3, 3, 8, 3, 7, 3, 7, 8, 7, 3, 8, 7, 3, 4, 2, 7, 7, 3, 3, 8, 7, 7, 8, 3, 6, 7, 3, 3, 3, 8, 4, 3, 8, 3, 8, 6, 4, 7, 7, 7, 3, 6, 4, 6, 4, 8, 3, 3, 4, 3, 7, 6, 4, 7,4, 8, 6, 3, 6, 6, 7, 6, 3, 6, 6, 6, 6, 4, 7, 7, 8, 6, 4, 7, 3, 4, 3, 3, 6, 7, 4, 7, 4, 4, 6, 6, 8, 4, 7, 6, 6, 6, 8, 7, 6, 7, 6, 8, 6, 7, 3, 6, 6, 7, 7, 7,…
u0756693
3, 2, 5, 7, 5, 2, 8, 2, 3, 6, 7, 8, 6, 6, 6, 6, 6, 5, 8, 6, 6, 3,8, 3, 7, 3, 8, 3, 3, 7, 7, 7, 5, 3, 4, 3, 8, 6, 7, 7, 6, 3, 3, 8, 7, 3, 10, 2, 10, 10, 10, 2, 1, 10, 2, 2, 7, 10, 8, 4, 3, 3, 6, 1, 8, 6, 7, 7, 4, 4, 4, 4, 6, 8, 3, 2, 4, 7, 6, 6, 7, 6,4, 4, 6, 4, 4, 4, 3, 3, 7, 7, 7, 3, 7, 6, 6, 7, 6, 2, 4, 6, 3, 0, 2, 3, 3, 7, 8, 3, 6, 7,7, 6, 6, 4, 8, 6, 6, 4, 7, 7, 6, 7, 7, 7, 8, 7, 8, 8, 7, 6, …
nsxtasy
7, 2, 7, 8, 8, 6, 9, 7, 8, 8, 7, 8, 7, 8, 2, 7, 7, 7, 6, 7, 6, 8,9, 8, 8, 3, 3, 5, 8, 6, 7, 5, 6, 3, 7, 3, 6, 6, 7, 7, 6, 6, 5, 6, 8, 6,8, 7, 7, 7, 8, 8, 6, 8, 2, 7, 8, 7, 7, 7, 7, 7, 6, 6, 2, 4, 4, 5, 7, 4, 7, 6, 6, 6, 6, 6, 6, 6, 6, 8, 6, 9,7, 7, 6, 6, 7, 7, 6, 6, 6, 4, 1, 7, 6, 6, 2, 6, 6, 8, 7, 7, 7, 4, 5, 3, 7, 5, 5, 5, 8, 8,7, 7, 7, 7, 6, 6, 7, 7, 7, 7, 6, 6, 6, 6, 6, 5, 6, 6, 6, 8, 7, 5, 9…
Rabia
6, 3, 7, 6, 5, 6, 7, 8, 6, 7, 8, 7, 6, 7, 3, 6, 6, 7, 4, 7, 7, 7,1, 8, 7, 2, 8, 6, 5, 6, 7, 6, 1, 7, 6, 4, 3, 8, 7, 4, 6, 6, 3, 7, 7, 3, 9, 7, 1, 3, 7, 7, 7, 8, 9, 7, 6, 6, 8, 7, 7, 2, 6, 2, 9, 7, 6, 8, 6, 7, 6, 7, 4, 5, 2, 9, 2, 7, 7, 6, 7, 9,6, 4, 4, 6, 3, 3, 4, 6, 7, 5, 2, 7, 6, 4, 5, 3, 8, 6, 6, 5, 3, 1, 7, 7, 6, 6, 5, 4, 2, 3,7, 7, 8, 2, 5, 6, 5, 8, 8, 4, 4, 6, 6, 8, 5, 6, 6, 6, 6, 6, 7, 8, …
jolythgo
7, 4, 2, 5, 8, 10, 3, 2, 8, 6, 9, 4, 7, 7, 4, 1, 6, 10, 5, 6, 0, 0,9, 8, 6, 6, 6, 7, 8, 5, 7, 8, 1, 10, 10, 4, 7, 7, 7, 7, 6, 7, 4, 6, 9, 4,6, 3, 0, 7, 7, 7, 9, 9, 7, 7, 6, 10, 7, 6, 4, 4, 10, 5, 7, 7, 6, 8, 3, 7, 6, 7, 6, 4, 6, 7, 10, 10, 7, 10, 9, 9,7, 7, 2, 6, 6, 3, 6, 6, 7, 7, 4, 8, 7, 8, 7, 7, 6, 7, 8, 7, 0, 3, 9, 8, 7, 5, 6, 7, 7, 6,7, 7, 7, 2, 8, 7, 9, 8, 5, 6, 7, 8, 7, 7, 9, 6, 9, 7, 8, 7…
U0851777
2, 7, 7, 7, 3, 7, 9, 7, 8, 7, 9, 8, 6, 8, 6, 7, 8, 7, 7, 8, 4, 8,3, 7, 10, 3, 7, 7, 6, 3, 8, 9, 2, 3, 6, 7, 3, 8, 8, 3, 7, 6, 3, 9, 7, 6,7, 6, 7, 7, 8, 3, 7, 8, 7, 8, 8, 9, 7, 7, 7, 3, 6, 6, 7, 7, 2, 8, 8, 6, 7, 7, 7, 7, 8, 8, 7, 8, 8, 3, 6, 8,6, 6, 7, 7, 7, 6, 7, 3, 6, 7, 3, 3, 6, 6, 3, 6, 7, 3, 3, 6, 2, 2, 4, 6, 6, 4, 6, 4, 7, 6,6, 7, 6, 3, 7, 3, 4, 6, 7, 6, 6, 7, 6, 8, 8, 6, 6, 7, 7, 7, 4, 6, …
b0663804
6, 5, 7, 7, 7, 10, 7, 2, 4, 3, 9, 9, 5, 4, 5, 5, 7, 7, 5, 8, 5, 5,9, 6, 7, 8, 6, 4, 5, 6, 4, 0, 7, 6, 2, 4, 4, 6, 7, 9, 9, 6, 6, 8, 5, 6,7, 0, 8, 6, 6, 5, 6, 7, 5, 3, 1, 6, 7, 6, 4, 6, 6, 3, 7, 6, 4, 6, 7, 4, 3, 8, 3, 4, 8, 4, 5, 7, 3, 8, 4, 7,6, 1, 3, 3, 6, 2, 7, 1, 4, 7, 2, 4, 4, 6, 5, 7, 4, 3, 2, 6, 3, 5, 6, 7, 6, 6, 7, 5, 4, 2,6, 6, 3, 6, 8, 7, 6, 7, 5, 6, 3, 4, 4, 6, 4, 7, 6, 7, 8, 6, 3, 7, …
Psymon
4, 3, 7, 9, 8, 3, 9, 1, 8, 2, 8, 8, 9, 6, 0, 8, 10, 3, 5, 10, 5, 10,7, 8, 8, 5, 5, 3, 6, 9, 8, 10, 1, 9, 6, 6, 3, 9, 7, 9, 7, 8, 2, 9, 5, 3,6, 3, 5, 9, 9, 3, 2, 9, 6, 7, 5, 9, 10, 9, 6, 5, 4, 6, 5, 3, 2, 8, 8, 7, 8, 10, 8, 9, 8, 6, 7, 8, 3, 10, 8, 10,5, 6, 2, 4, 8, 3, 1, 8, 10, 7, 8, 6, 8, 9, 6, 9, 3, 5, 9, 7, 1, 3, 7, 8, 9, 7, 6, 7, 7, 4,7, 10, 9, 0, 10, 5, 3, 7, 8, 3, 8, 2, 7, 10, 9, 8, 8, 8, 9…
shaheen
6, 3, 8, 8, 6, 8, 8, 8, 6, 5, 7, 6, 8, 8, 5, 6, 7, 8, 8, 7, 7, 5,7, 9, 8, 7, 8, 7, 8, 4, 9, 10, 9, 9, 8, 5, 7, 9, 6, 9, 10, 9, 6, 9, 5, 4,8, 8, 8, 7, 7, 5, 7, 7, 8, 7, 6, 8, 7, 8, 8, 7, 7, 5, 5, 5, 6, 8, 7, 7, 8, 8, 8, 8, 9, 8, 8, 7, 8, 6, 8, 8,8, 6, 8, 5, 6, 5, 8, 8, 8, 8, 3, 7, 7, 8, 7, 8, 8, 7, 6, 7, 4, 5, 5, 4, 8, 7, 7, 7, 7, 8,7, 6, 7, 7, 8, 6, 7, 7, 7, 7, 8, 8, 6, 7, 6, 8, 6, 7, 5, 8, 7, 7,…
majeed
5, 4, 7, 7, 3, 7, 9, 3, 2, 6, 3, 9, 3, 6, 4, 5, 3, 7, 2, 5, 4, 1,9, 2, 5, 4, 8, 7, 6, 9, 2, 3, 8, 2, 5, 7, 9, 10, 6, 10, 7, 2, 8, 7, 8, 5,4, 6, 10, 7, 8, 3, 7, 7, 7, 5, 6, 7, 8, 4, 7, 4, 6, 3, 4, 4, 4, 6, 6, 4, 7, 8, 4, 6, 4, 6, 7, 7, 7, 9, 2, 9,7, 7, 6, 6, 7, 6, 4, 7, 4, 9, 0, 7, 6, 4, 2, 5, 7, 4, 6, 6, 3, 3, 7, 6, 6, 5, 6, 7, 6, 5,5, 6, 7, 3, 6, 5, 5, 7, 6, 7, 6, 7, 6, 6, 9, 6, 7, 7, 6, 6, 3, 6…
taiyba
5, 8, 7, 2, 6, 2, 5, 1, 5, 6, 9, 6, 6, 7, 4, 6, 4, 6, 9, 8, 9, 9,4, 3, 7, 7, 5, 6, 5, 4, 8, 3, 4, 6, 7, 4, 5, 6, 7, 6, 8, 6, 6, 7, 7, 6,7, 3, 7, 4, 6, 3, 6, 6, 5, 7, 7, 7, 5, 6, 6, 4, 4, 5, 5, 6, 4, 5, 5, 6, 5, 6, 6, 6, 6, 6, 5, 6, 6, 6, 6, 7,7, 6, 5, 6, 4, 6, 5, 6, 7, 7, 6, 6, 6, 6, 3, 4, 7, 7, 5, 6, 4, 6, 6, 3, 6, 5, 5, 6, 7, 6,7, 8, 5, 6, 5, 4, 3, 7, 8, 6, 3, 7, 4, 9, 10, 6, 5, 6, 7, 6, 5, 8, …
zuzizaz
7, 2, 9, 8, 8, 4, 3, 1, 9, 9, 10, 10, 8, 9, 1, 7, 8, 10, 9, 9, 6, 2,2, 9, 10, 2, 1, 7, 9, 7, 9, 9, 4, 3, 7, 8, 4, 8, 9, 3, 7, 2, 2, 8, 10, 4,9, 3, 4, 8, 8, 4, 9, 9, 6, 7, 9, 7, 8, 7, 7, 4, 4, 3, 7, 3, 2, 7, 3, 7, 7, 8, 7, 9, 7, 9, 7, 6, 8, 10, 8, 7,8, 9, 8, 7, 6, 6, 8, 7, 9, 7, 4, 6, 7, 8, 4, 7, 6, 9, 7, 7, 2, 7, 7, 3, 6, 8, 7, 6, 8, 9,10, 7, 8, 8, 7, 6, 2, 8, 8, 8, 7, 6, 7, 6, 9, 7, 8, 7, 7, 9, …
Jonny
6, 3, 7, 7, 5, 7, 6, 6, 7, 5, 8, 7, 8, 8, 4, 7, 6, 6, 5, 8, 6, 7,8, 1, 6, 7, 2, 3, 7, 8, 6, 4, 3, 7, 7, 3, 6, 7, 7, 5, 3, 7, 7, 7, 3, 6,2, 3, 3, 7, 3, 2, 3, 7, 8, 1, 2, 7, 7, 6, 3, 7, 7, 4, 5, 7, 6, 3, 3, 7, 6, 7, 9, 7, 6, 3, 7, 7, 2, 8, 6, 8,9, 3, 7, 6, 8, 2, 7, 7, 6, 8, 10, 7, 3, 7, 7, 3, 6, 3, 7, 7, 8, 2, 6, 2, 3, 7, 8, 8, 7, 7, 6, 6, 3, 4, 3, 3, 7, 6, 8, 6, 3, 7, 4, 7, 7, 7, 6, 7, 6, 6, 6, 7,…
sana
5, 2, 7, 3, 3, 2, 6, 1, 3, 4, 8, 8, 3, 6, 1, 7, 7, 8, 5, 8, 8, 8,2, 5, 7, 6, 5, 5, 5, 5, 5, 7, 3, 6, 2, 1, 8, 7, 5, 4, 7, 5, 3, 8, 6, 5,6, 2, 7, 8, 9, 4, 5, 9, 6, 4, 5, 5, 4, 4, 5, 4, 5, 5, 6, 5, 3, 9, 5, 3, 2, 2, 8, 5, 9, 8, 7, 6, 6, 5, 7, 8,6, 3, 3, 5, 3, 2, 3, 3, 5, 5, 2, 3, 3, 4, 5, 4, 3, 5, 3, 3, 3, 4, 5, 3, 5, 5, 5, 6, 5, 4],7, 7, 5, 5, 7, 7, 7, 8, 8, 4, 4, 5, 4, 9, 9, 8, 8, 6, 6, 5, 3, 7, …
Wsattar
6, 3, 4, 7, 6, 7, 8, 4, 6, 7, 4, 2, 7, 7, 3, 7, 7, 7, 5, 8, 5, 6,7, 8, 7, 3, 6, 6, 7, 7, 8, 7, 3, 7, 6, 7, 4, 7, 8, 7, 6, 7, 7, 6, 8, 6, 8, 6, 6, 7, 8, 4, 7, 8, 8, 7, 3, 8, 7, 7, 6, 7, 7, 7, 3, 3, 3, 7, 7, 6, 7, 7, 6, 4, 8, 6, 6, 9, 6, 8, 6, 7, 7, 4, 6, 7, 7, 3, 3, 6, 8, 7, 7, 6, 8, 9, 7, 3, 6, 7, 7, 7, 6, 7, 7, 8, 7, 5, 4, 7, 7, 7], 6, 6, 7, 6, 6, 5, 4, 7, 6, 7, 7, 6, 7, 5, 7, 6, 7, 6, 6, 7, 7, …
thugange
8, 1, 1, 10, 10, 7, 10, 9, 10, 9, 8, 5, 9, 10, 1, 8, 10, 10, 10, 10, 9, 10,8, 10, 10, 8, 9, 10, 9, 9, 10, 10, 9, 6, 5, 2, 8, 10, 9, 5, 10, 8, 5, 9, 1, 5,9, 10, 8, 9, 10, 5, 7, 10, 9, 9, 10, 7, 8, 8, 10, 5, 9, 5, 7, 5, 5, 3, 4, 6, 6, 6, 6, 6, 3, 8, 9, 3, 9, 7, 10, 8,10, 5, 6, 4, 6, 4, 4, 8, 7, 7, 7, 6, 7, 6, 4, 7, 5, 7, 5, 5, 6, 4, 6, 10, 6, 8, 5, 7, 2, 5,6, 7, 6, 6, 4, 5, 7, 5, 6, 5, 3, 7, 6, 5, …
sophisurfer
3, 2, 5, 7, 7, 4, 5, 8, 5, 5, 6, 4, 7, 8, 1, 5, 7, 8, 4, 6, 3, 8, 4, 7, 7, 3, 3, 5, 5, 7, 6, 5, 5, 6, 6, 6, 6, 8, 7, 7, 9, 7, 3, 8, 8, 3,6, 6, 4, 6, 6, 3, 4, 6, 5, 7, 3, 7, 8, 6, 8, 5, 6, 5, 3, 3, 2, 7, 3, 2, 6, 7, 2, 7, 4, 6, 7, 7, 4, 6, 6, 4, 6, 6, 7, 7, 7, 5, 7, 9, 6, 4, 6, 7, 5, 3, 2, 5, 6, 8, 7, 7, 2, 4, 4, 2, 6, 7, 7, 8, 8, 7,8, 8, 8, 7, 4, 4, 6, 7, 7, 6, 7, 6, 7, 7, 9, 8, 5, 4, 6, 4, 4, 6,…
petermiller
7, 2, 9, 0, 3, 9, 1, 2, 2, 3, 2, 10, 2, 1, 7, 6, 2, 8, 3, 2, 6, 4,6, 5, 5, 2, 7, 5, 4, 5, 3, 8, 7, 6, 4, 2, 10, 9, 7, 9, 6, 5, 5, 9, 9,5, 0, 10, 6, 10, 5, 8, 7, 9, 9, 4, 8, 8, 6, 9, 8, 6, 8, 1, 3, 2, 7, 5, 7, 4, 8, 8, 9, 7, 2, 9, 8, 6, 10, 10, 9,10, 7, 10, 7, 10, 5, 6, 0, 9, 5, 8, 7, 6, 8, 8, 10, 9, 3, 9, 8, 1, 7, 10, 1, 9, 9, 7, 10, 5, 10, 6, 6, 6, 4, 9, 5, 8, 7, 6, 8, 9, 9, 5, 5, 6, 8, 5, 4, 5,…
apatel
4, 4, 6, 5, 6, 4, 7, 5, 5, 6, 3, 4, 7, 5, 3, 5, 5, 6, 5, 7, 5, 7, 7, 5, 7, 5, 5, 5, 8, 5, 3, 4, 5, 3, 3, 2, 2, 8, 8, 7, 5, 3, 5, 6, 5, 2,3, 3, 7, 8, 7, 2, 5, 7, 6, 6, 5, 5, 6, 4, 5, 3, 5, 4, 3, 2, 6, 5, 5, 6, 5, 5, 6, 7, 4, 5, 6, 6, 5, 5, 6, 7,5, 6, 7, 3, 5, 5, 8, 8, 5, 4, 4, 4, 5, 6, 3, 5, 7, 6, 5, 6, 4, 4, 5, 3, 7, 5, 8, 5, 5, 5,5, 5, 7, 5, 6, 3, 5, 5, 8, 6, 5, 8, 7, 8, 7, 5, 6, 7, 7, 7, 5, 7, …
smahmood
7, 2, 6, 6, 3, 4, 5, 2, 7, 5, 8, 8, 5, 7, 2, 7, 5, 10, 5, 7, 3, 8,5, 5, 10, 8, 5, 5, 6, 5, 8, 1, 2, 3, 0, 1, 7, 6, 7, 5, 7, 5, 2, 3, 3, 5, 4, 2, 7, 6, 6, 5, 4, 8, 8, 5, 4, 5, 4, 3, 6, 3, 6, 5, 8, 6, 4, 7, 4, 5, 3, 4, 7, 5, 6, 6, 7, 2, 3, 2, 6, 10,5, 3, 5, 6, 5, 2, 2, 4, 5, 5, 2, 4, 5, 3, 3, 5, 3, 5, 3, 2, 2, 2, 5, 7, 5, 5, 6, 4, 5, 3,8, 7, 8, 4, 5, 5, 5, 7, 8, 3, 3, 5, 3, 6, 8, 7, 7, 8, 8, 8, 3, …
kthomas
5, 1, 5, 4, 6, 2, 7, 8, 9, 6, 9, 7, 7, 8, 1, 6, 7, 4, 5, 8, 5, 7,10, 10, 8, 2, 8, 8, 7, 7, 9, 7, 4, 6, 8, 0, 1, 6, 9, 9, 9, 6, 9, 7, 3, 2,9, 1, 5, 7, 9, 1, 5, 10, 5, 9, 10, 6, 6, 7, 9, 6, 6, 5, 4, 7, 3, 5, 9, 6, 2, 7, 8, 6, 9, 7, 2, 6, 1, 8, 10, 10,7, 10, 10, 6, 7, 8, 8, 9, 10, 8, 3, 6, 7, 3, 4, 9, 8, 9, 6, 6, 3, 6, 8, 3, 7, 6, 6, 4, 5, 5,6, 9, 8, 10, 8, 5, 7, 9, 6, 8, 8, 9, 9, 8, 8, 7, 8, 8, 8, …
mfaisa
5, 4, 6, 5, 6, 7, 7, 6, 7, 4, 5, 5, 8, 6, 5, 5, 5, 6, 2, 5, 5, 7,7, 6, 8, 4, 4, 5, 8, 7, 7, 7, 7, 7, 7, 3, 5, 6, 4, 2, 3, 1, 8, 5, 5, 6, 6, 5, 3, 8, 5, 6, 1, 7, 6, 6, 7, 1, 3, 2, 4, 5, 7, 4, 4, 5, 5, 5, 4, 6, 6, 5, 6, 6, 6, 5, 5, 6, 6, 4, 6, 7,6, 4, 6, 6, 6, 6, 4, 5, 6, 1, 3, 5, 5, 5, 6, 4, 4, 6, 5, 6, 3, 1, 3, 4, 6, 6, 6, 6, 5, 6,5, 5, 5, 6, 4, 4, 4, 4, 4, 4, 3, 3, 3, 6, 5, 6, 5, 4, 8, 6, 6, 6, …
mmalinowska
6, 2, 5, 6, 6, 6, 8, 6, 8, 5, 10, 6, 8, 8, 3, 6, 3, 10, 8, 6, 2, 8, 4, 10, 9, 4, 4, 4, 7, 6, 8, 9, 9, 1, 8, 6, 3, 10, 10, 1, 6, 4, 2, 9, 9, 1, 10, 2, 3, 10, 10, 2, 10, 10, 10, 6, 7, 9, 10, 10, 7, 2, 9, 3, 6, 8, 7, 10, 10, 8, 8, 10, 10, 10, 2, 9, 0, 10, 10, 10, 10, 10,8, 8, 6, 8, 7, 6, 6, 9, 8, 10, 2, 10, 6, 10, 2, 8, 10, 6, 8, 9, 4, 2, 6, 4, 7, 10, 7, 6, 7, 6,10, 9, 8, 8, 8, 2, 4, 9, 9, 6, 7, 10,…
Dean4e
2, 0, 9, 5, 2, 0, 4, 1, 6, 6, 0, 0, 6, 8, 2, 6, 10, 8, 5, 10, 10, 10,10, 3, 4, 0, 2, 4, 8, 10, 6, 6, 4, 2, 4, 3, 10, 7, 6, 6, 2, 1, 2, 5, 7, 7,10, 2, 5, 10, 9, 2, 8, 8, 7, 2, 8, 8, 7, 4, 7, 6, 8, 5, 3, 6, 6, 0, 2, 7, 4, 6, 10, 10, 10, 4, 6, 6, 2, 7, 6, 6,7, 6, 3, 8, 7, 7, 3, 8, 10, 10, 10, 10, 7, 10, 8, 7, 2, 5, 9, 7, 7, 2, 7, 5, 3, 7, 7, 8, 9, 5,7, 7, 7, 5, 5, 5, 5, 5, 6, 6, 6, 9, 6, 8, 8, 7, 7,…
dwhiteman
5, 1, 7, 7, 8, 3, 9, 5, 6, 1, 0, 0, 2, 8, 1, 5, 6, 7, 0, 8, 0, 10,9, 8, 8, 8, 4, 7, 6, 8, 7, 6, 8, 5, 3, 5, 2, 6, 7, 8, 5, 3, 7, 8, 9, 7,5, 5, 5, 7, 7, 2, 5, 8, 3, 5, 3, 6, 8, 6, 5, 3, 5, 3, 7, 5, 5, 6, 7, 7, 4, 7, 7, 8, 5, 5, 8, 8, 6, 7, 7, 9, 4, 6, 3, 8, 5, 3, 2, 6, 5, 5, 7, 5, 8, 7, 5, 3, 7, 3, 3, 5, 8, 5, 5, 2, 7, 5, 4, 7, 6, 7, 8, 8, 9, 8, 9, 2, 7, 7, 10, 6, 7, 8, 5, 9, 8, 8, 5, 8, 9, 9, 8, …
Jonnythesexdonkey
4, 3, 6, 8, 7, 3, 8, 7, 7, 6, 8, 6, 4, 7, 8, 7, 4, 7, 5, 7, 6, 7,7, 8, 3, 7, 7, 8, 7, 9, 7, 6, 3, 7, 7, 6, 7, 9, 7, 4, 3, 7, 4, 3, 7, 7,3, 2, 6, 7, 7, 7, 7, 6, 7, 3, 1, 6, 7, 7, 3, 7, 7, 6, 4, 3, 3, 2, 2, 7, 3, 7, 7, 7, 7, 7, 7, 6, 4, 6, 7, 7,9, 2, 4, 7, 7, 3, 6, 3, 4, 7, 7, 7, 6, 7, 7, 4, 7, 3, 7, 7, 7, 7, 7, 1, 7, 3, 7, 7, 6, 7, 8, 7, 6, 4, 7, 6, 3, 6, 3, 7, 6, 3, 3, 7, 6, 6, 8, 6, 7, 6, 7, 7, …
phardy
3, 2, 6, 8, 7, 2, 3, 2, 9, 6, 1, 0, 7, 7, 2, 6, 7, 6, 7, 7, 7, 7,3, 8, 8, 6, 6, 5, 3, 6, 8, 8, 3, 6, 1, 5, 2, 2, 6, 3, 2, 5, 2, 6, 1, 3, 8, 3, 2, 5, 7, 2, 3, 7, 7, 4, 2, 1, 6, 2, 3, 6, 5, 4, 4, 6, 4, 7, 7, 6, 6, 6, 7, 4, 7, 7, 2, 7, 7, 7, 3, 6, 2, 4, 5, 4, 4, 2, 3, 3, 8, 4, 2, 2, 7, 3, 5, 6, 3, 4, 6, 5, 5, 3, 5, 7, 3, 6, 7, 4, 4, 3],7, 7, 7, 4, 8, 5, 5, 6, 7, 4, 5, 8, 2, 7, 8, 8, 5, 6, 7, 6, 3, 7…
kbyrnes
4, 2, 3, 4, 5, 6, 3, 2, 5, 3, 5, 2, 7, 7, 5, 4, 6, 2, 6, 7, 0, 0,9, 6, 8, 8, 10, 6, 5, 3, 7, 10, 4, 3, 7, 6, 4, 7, 9, 9, 2, 10, 1, 7, 4, 4, 7, 2, 0, 8, 10, 2, 2, 10, 6, 4, 2, 6, 6, 0, 2, 7, 7, 4, 6, 7, 3, 9, 3, 4, 7, 7, 7, 1, 9, 7, 6, 9, 6, 9, 6, 10, 4, 2, 4, 6, 4, 4, 3, 7, 8, 6, 5, 6, 6, 8, 7, 6, 4, 6, 6, 6, 2, 2, 7, 7, 4, 6, 8, 6, 6, 3,4, 5, 6, 6, 4, 4, 4, 6, 6, 6, 4, 2, 4, 6, 4, 4, 8, 4, 2, 4,…
jbookhari
5, 4, 6, 8, 6, 6, 8, 2, 7, 6, 6, 7, 4, 7, 2, 7, 7, 9, 4, 8, 1, 0, 8, 2, 8, 3, 2, 9, 7, 4, 8, 7, 3, 7, 2, 2, 7, 8, 7, 6, 9, 6, 7, 7, 6, 6,6, 2, 2, 9, 8, 6, 7, 7, 7, 7, 3, 7, 7, 8, 6, 3, 7, 4, 6, 6, 7, 4, 7, 7, 6, 8, 3, 8, 7, 2, 7, 7, 3, 7, 3, 7, 8, 6, 3, 6, 4, 6, 8, 3, 4, 6, 6, 6, 6, 6, 7, 7, 8, 8, 8, 9, 1, 3, 7, 7, 8, 9, 3, 6, 6, 4,7, 8, 9, 6, 8, 4, 8, 7, 9, 7, 7, 7, 6, 9, 9, 3, 7, 6, 8, 7, 8, 8,…
rwhite
7, 6, 10, 7, 5, 5, 6, 10, 10, 0, 10, 10, 8, 3, 8, 3, 4, 3, 5, 7, 0, 6, 7, 6, 3, 8, 4, 8, 7, 6, 6, 8, 6, 8, 5, 5, 6, 6, 4, 4, 6, 10, 4, 3, 6, 3,5, 2, 3, 7, 7, 3, 1, 7, 6, 7, 3, 6, 5, 4, 4, 7, 6, 10, 2, 3, 4, 4, 6, 5, 6, 6, 8, 6, 4, 5, 3, 8, 4, 5, 6, 5, 3, 2, 2, 7, 7, 0, 7, 4, 9, 8, 7, 7, 6, 8, 3, 7, 3, 4, 7, 7, 3, 7, 6, 4, 7, 6, 8, 8, 10, 9, 3, 0, 7, 3, 10, 4, 4, 0, 7, 7, 7, 10, 6, 6, 7, 4, 10, 6,…
admin
7, 2, 7, 7, 3, 8, 8, 8, 2, 9, 8, 7, 2, 9, 8, 8, 2, 7, 8, 2, 7, 6,5, 6, 5, 6, 6, 6, 6, 6, 6, 6, 6, 6, 6, 6, 6, 6, 6, 6, 6, 6, 7, 6, 7, 6,7, 6, 6, 6, 6, 6, 6, 6, 6, 6, 6, 6, 6, 6, 6, 6, 6, 6, 6, 6, 6, 6, 6, 6, 6, 6, 6, 6, 6, 6, 6, 6, 6, 6, 6, 6, 7, 6, 6, 6, 6, 5, 6, 6, 6, 6, 6, 6, 6, 6, 6, 6, 6, 6, 6, 6, 6, 6, 6, 6, 6, 6, 6, 6, 6, 6, 6, 0, 0, 0, 0, 0, 0, 0, 0, 0, 0, 0, 0, 0, 0, 0, 0, 0, 0, 0, 0, 0,…
Juncher
7, 5, 8, 6, 8, 3, 7, 8, 6, 7, 3, 3, 5, 7, 3, 7, 7, 7, 5, 6, 6, 7,8, 2, 7, 5, 7, 7, 7, 8, 3, 9, 8, 8, 5, 2, 9, 9, 3, 8, 2, 8, 8, 7, 8, 8,3, 3, 3, 9, 7, 6, 7, 3, 7, 3, 5, 7, 7, 9, 3, 8, 8, 5, 1, 2, 3, 2, 2, 8, 7, 7, 8, 8, 5, 1, 9, 8, 1, 7, 7, 4, 9, 8, 5, 8, 3, 4, 6, 6, 3, 8, 7, 3, 7, 8, 7, 8, 5, 3, 8, 8, 8, 7, 3, 4, 3, 5, 6, 9, 8, 9,7, 8, 3, 7, 7, 4, 6, 7, 7, 8, 7, 8, 5, 8, 5, 7, 5, 5, 6, 7, 7, 7, …
fslater
4, 6, 1, 8, 5, 9, 7, 2, 2, 3, 0, 0, 7, 7, 7, 7, 7, 8, 5, 7, 6, 7,9, 6, 7, 2, 2, 7, 9, 8, 7, 9, 7, 8, 2, 9, 7, 6, 7, 10, 8, 7, 7, 2, 8, 9, 0, 0, 2, 8, 8, 2, 7, 8, 7, 3, 7, 9, 9, 3, 7, 7, 8, 5, 2, 2, 2, 8, 4, 6, 6, 7, 6, 8, 6, 3, 7, 8, 3, 9, 6, 9, 4, 7, 8, 10, 8, 5, 7, 2, 6, 8, 7, 3, 7, 10, 5, 3, 6, 2, 2, 6, 1, 10, 10, 10, 6, 5, 8, 0, 7, 7, 6, 3, 9, 0, 2, 5, 7, 8, 9, 3, 2, 7, 0, 10, 7, 4, 8, 6, 7, …
dmills
6, 2, 7, 8, 7, 9, 7, 7, 8, 3, 2, 6, 8, 8, 3, 6, 7, 6, 5, 7, 5, 8,7, 9, 8, 3, 7, 7, 8, 9, 7, 9, 6, 8, 3, 3, 8, 8, 7, 8, 9, 8, 2, 7, 5, 2,9, 2, 9, 8, 8, 3, 5, 10, 10, 4, 3, 6, 9, 8, 2, 1, 7, 7, 7, 7, 5, 7, 3, 5, 3, 8, 8, 7, 7, 7, 8, 9, 2, 8, 8, 7,8, 3, 3, 6, 7, 3, 6, 7, 4, 6, 2, 7, 6, 6, 8, 5, 8, 4, 7, 6, 0, 8, 7, 8, 4, 4, 8, 8, 3, 6,7, 6, 3, 3, 4, 5, 7, 7, 8, 4, 6, 8, 8, 8, 10, 8, 4, 8, 7, 7, 2, 7…
smera
5, 6, 6, 4, 4, 4, 4, 6, 3, 6, 7, 9, 6, 8, 1, 6, 3, 1, 1, 8, 2, 0, 6, 9, 9, 1, 2, 8, 6, 5, 9, 9, 7, 1, 1, 5, 9, 2, 6, 1, 8, 7, 7, 9, 2, 2, 7, 0, 0, 9, 9, 1, 9, 8, 10, 7, 8, 8, 6, 1, 10, 0, 7, 7, 2, 1, 3, 9, 7, 6, 7, 8, 8, 8, 2, 9, 8, 7, 6, 7, 8, 8, 6, 7, 8, 8, 2, 8, 8, 3, 8, 6, 0, 8, 7, 6, 8, 2, 2, 9, 6, 7, 1, 1, 0, 7, 9, 9, 10, 8, 8, 1, 8, 6, 10, 7, 4, 0, 8, 7, 9, 7, 6, 2, 7, 8, 7, 8, 8, 8, 8, 8,…
deanso
8, 8, 9, 8, 9, 1, 9, 10, 6, 0, 10, 10, 3, 7, 9, 8, 8, 6, 5, 9, 7, 8, 10, 9, 9, 10, 8, 7, 3, 8, 8, 8, 7, 7, 3, 7, 7, 8, 9, 2, 7, 9, 1, 9, 8, 3, 8, 10, 10, 10, 8, 3, 9, 8, 10, 9, 7, 10, 9, 9, 9, 8, 8, 3, 3, 3, 3, 8, 8, 8, 9, 10, 8, 9, 9, 9, 3, 9, 10, 10, 9, 1010, 8, 8, 8, 10, 9, 9, 10, 10, 10, 8, 10, 8, 10, 8, 10, 10, 8, 10, 7, 7, 3, 9, 0, 9, 8, 2, 10, 9, 10, 6, 8, 8, 3, 4, 9, 4, 9, 7, 8, 10, 7, 10…
fyusuf
5, 4, 6, 5, 6, 4, 5, 4, 5, 6, 4, 6, 5, 5, 6, 6, 6, 6, 6, 4, 6, 6,5, 6, 6, 6, 6, 6, 5, 6, 5, 5, 5, 5, 5, 6, 6, 4, 8, 7, 7, 6, 6, 6, 4, 6, 9, 5, 7, 7, 5, 6, 7, 7, 7, 7, 6, 5, 5, 6, 6, 6, 6, 6, 4, 3, 4, 5, 5, 5, 5, 5, 5, 5, 5, 5, 5, 5, 5, 5, 5, 5 5, 5, 6, 6, 7, 6, 6, 6, 6, 6, 6, 6, 6, 6, 6, 6, 6, 7, 6, 6, 5, 5, 5, 6, 6, 6, 6, 5, 5, 5, 5, 6, 4, 6, 6, 6, 7, 4, 5, 5, 5, 5, 5, 5, 5, 5, 5, 6, 8, 4, 6, 6,…
cathw
5, 4, 9, 5, 6, 7, 6, 3, 7, 5, 3, 8, 5, 3, 6, 4, 6, 6, 5, 6, 5, 7,8, 8, 7, 3, 7, 5, 6, 6, 6, 7, 5, 3, 7, 8, 5, 6, 4, 6, 7, 5, 4, 5, 6, 6, 4, 2, 3, 6, 6, 3, 5, 8, 2, 5, 6, 5, 6, 4, 6, 5, 7, 3, 5, 4, 3, 5, 5, 6, 5, 7, 5, 4, 6, 4, 6, 6, 3, 7, 7, 7,8, 7, 8, 7, 4, 6, 7, 7, 7, 6, 7, 6, 7, 5, 5, 6, 4, 8, 5, 6, 3, 4, 6, 4, 7, 6, 7, 7, 3, 5,6, 7, 6, 6, 7, 4, 6, 7, 7, 8, 5, 7, 7, 8, 8, 8, 5, 6, 8, 8, 7, 7, …
mksandhu
2, 10, 8, 8, 2, 2, 7, 1, 9, 2, 5, 0, 5, 8, 8, 5, 7, 4, 0, 1, 9, 7, 2, 9, 9, 9, 3, 3, 9, 4, 8, 3, 2, 7, 1, 8, 3, 4, 3, 6, 2, 6, 2, 6, 9, 2, 9, 2, 9, 3, 8, 1, 8, 7, 8, 7, 3, 7, 1, 2, 8, 3, 4, 3, 4, 7, 3, 7, 7, 2, 5, 4, 6, 2, 6, 7, 6, 6, 7, 8, 6, 7,2, 8, 3, 7, 6, 7, 9, 5, 9, 3, 3, 4, 6, 6, 3, 3, 7, 7, 3, 6, 3, 1, 9, 8, 7, 4, 9, 3, 8, 5],9, 9, 8, 9, 9, 2, 8, 9, 10, 3, 9, 10, 6, 7, 10, 8, 4, 6, 6, 9, …
sduerden1
7, 7, 6, 8, 8, 6, 6, 6, 8, 2, 7, 7, 7, 6, 7, 4, 6, 5, 5, 7, 3, 3,2, 7, 8, 7, 3, 4, 5, 6, 8, 6, 2, 7, 6, 6, 2, 4, 6, 3, 7, 3, 4, 6, 6, 4,7, 3, 7, 6, 7, 4, 3, 7, 4, 8, 6, 6, 7, 4, 6, 5, 7, 6, 6, 6, 6, 7, 7, 5, 6, 7, 5, 4, 7, 7, 4, 6, 7, 7, 7, 8, 4, 7, 6, 4, 5, 6, 7, 4, 7, 7, 3, 4, 4, 4, 5, 6, 6, 7, 6, 7, 3, 2, 7, 3, 4, 4, 3, 3, 6, 4, 7, 7, 7, 7, 8, 6, 4, 5, 7, 4, 7, 6, 6, 7, 7, 6, 7, 5, 6, 7, 7, 7,…
jcrabtree
6, 6, 10, 10, 9, 1, 7, 0, 10, 5, 0, 0, 8, 8, 5, 7, 8, 5, 9, 10, 10, 5, 0, 10, 10, 3, 10, 9, 9, 10, 10, 10, 1, 2, 0, 4, 2, 8, 10, 3, 5, 7, 1, 10, 10, 4, 10, 8, 10, 8, 10, 0, 10, 10, 10, 10, 7, 6, 7, 2, 10, 8, 7, 7, 0, 0, 0, 10, 10, 10, 10, 3, 6, 1, 2, 10, 4, 1, 10, 10, 7, 10, 6, 10, 8, 8, 7, 7, 10, 10, 10, 9, 7, 10, 10, 10, 0, 10, 5, 10, 2, 5, 5, 3, 10, 0, 7, 8, 5, 5, 10, 7, 8, 10, 7, 6, 10, 5, 7,…
Simba
5, 2, 5, 7, 8, 8, 8, 3, 8, 6, 8, 5, 6, 8, 2, 5, 6, 8, 7, 7, 5, 6,5, 8, 8, 2, 5, 8, 7, 7, 9, 8, 5, 8, 6, 8, 6, 7, 6, 8, 7, 7, 7, 8, 1, 2, 6, 2, 2, 8, 7, 5, 5, 8, 4, 5, 7, 8, 8, 8, 5, 6, 7, 5, 4, 4, 4, 3, 7, 3, 7, 8, 6, 8, 6, 4, 5, 7, 4, 10, 9, 9 6, 8, 5, 9, 7, 7, 4, 8, 9, 7, 4, 8, 6, 4, 3, 7, 7, 8, 9, 4, 6, 7, 9, 8, 8, 6, 7, 7, 8, 9,7, 7, 4, 8, 9, 6, 10, 9, 7, 7, 10, 7, 9, 9, 7, 10, 8, 8, 9, 8, 6,…
mqasim
5, 2, 7, 3, 6, 7, 5, 4, 6, 3, 7, 7, 4, 6, 3, 4, 6, 7, 7, 7, 7, 6,3, 4, 7, 2, 6, 7, 8, 7, 7, 7, 2, 1, 2, 2, 7, 6, 7, 4, 3, 7, 3, 7, 8, 7, 4, 3, 6, 6, 7, 7, 4, 7, 4, 7, 8, 7, 7, 7, 8, 4, 7, 5, 6, 4, 4, 7, 6, 7, 7, 4, 6, 7, 7, 8, 8, 7, 7, 6, 7, 7,4, 7, 7, 7, 4, 7, 7, 7, 7, 4, 2, 6, 7, 6, 3, 3, 8, 8, 7, 7, 3, 4, 7, 3, 7, 7, 7, 7, 6, 6, 7, 6, 7, 6, 7, 6, 7, 7, 8, 7, 3, 8, 7, 9, 10, 6, 6, 7, 7, 6, 7, 7…
ANNETTECWILKINSON
6, 3, 3, 8, 7, 2, 7, 3, 8, 6, 2, 3, 7, 8, 2, 3, 9, 10, 10, 10, 7, 10, 2, 7, 10, 1, 10, 3, 2, 10, 10, 10, 10, 0, 10, 5, 6, 7, 9, 10, 9, 0, 5, 7, 10, 2, 3, 0, 7, 7, 10, 1, 4, 10, 5, 4, 9, 8, 10, 8, 10, 0, 8, 1, 0, 7, 3, 7, 4, 6, 7, 7, 7, 7, 10, 10, 10, 10, 10, 10, 10, 10, 3, 8, 5, 7, 8, 7, 4, 7, 6, 4, 2, 8, 6, 7, 7, 10, 10, 3, 1, 6, 2, 2, 7, 10, 8, 7, 6, 10, 7, 4, 10, 10, 6, 10, 2, 3, 10, 9, 10, 10…
u0766312
5, 6, 7, 3, 4, 7, 7, 6, 3, 4, 7, 8, 7, 7, 6, 7, 4, 10, 10, 10, 9, 0,8, 8, 9, 8, 8, 8, 7, 9, 9, 9, 9, 0, 8, 9, 9, 9, 9, 9, 8, 3, 1, 8, 9, 2, 8, 9, 9, 9, 9, 2, 2, 10, 9, 3, 4, 7, 9, 8, 8, 3, 9, 2, 8, 8, 6, 8, 8, 8, 8, 8, 9, 4, 6, 9, 9, 9, 9, 5, 9, 8,5, 9, 4, 4, 6, 6, 3, 6, 4, 4, 6, 7, 7, 6, 4, 7, 8, 6, 7, 7, 3, 3, 6, 6, 6, 6, 4, 6, 4, 4,9, 9, 8, 6, 6, 7, 7, 7, 7, 4, 6, 9, 8, 8, 8, 9, 9, 8, 8, 8, 7,…
hyakub
8, 2, 8, 9, 9, 8, 9, 9, 8, 9, 9, 9, 7, 10, 1, 7, 7, 10, 5, 9, 1, 9,8, 9, 9, 0, 8, 6, 8, 9, 4, 10, 8, 6, 2, 8, 4, 8, 8, 8, 9, 7, 2, 8, 5, 4,10, 2, 10, 10, 10, 4, 4, 9, 7, 9, 9, 9, 9, 7, 10, 6, 8, 7, 7, 7, 2, 8, 8, 4, 8, 8, 2, 7, 9, 7, 8, 9, 6, 9, 10, 10, 3, 3, 6, 4, 4, 3, 6, 8, 9, 8, 1, 4, 7, 8, 7, 8, 6, 4, 7, 8, 3, 6, 7, 9, 8, 7, 3, 6, 4, 4, 8, 9, 8, 2, 8, 6, 8, 9, 9, 4, 9, 10, 8, 9, 9, 8, 7, 2, …
Waddy
7, 0, 7, 7, 6, 10, 7, 7, 8, 6, 8, 7, 9, 10, 4, 8, 9, 8, 5, 7, 5, 8, 2, 2, 7, 0, 2, 2, 7, 8, 7, 10, 5, 7, 1, 4, 6, 5, 6, 7, 9, 7, 2, 9, 9, 6, 7, 5, 7, 6, 8, 0, 0, 9, 5, 4, 5, 7, 7, 0, 6, 7, 4, 3, 4, 5, 7, 6, 7, 7, 2, 5, 7, 5, 7, 7, 4, 4, 7, 5, 8, 6, 8, 6, 1, 6, 2, 1, 3, 5, 7, 6, 4, 5, 7, 8, 6, 9, 4, 3, 7, 7, 6, 4, 8, 1, 3, 4, 3, 7, 1, 8, 7, 8, 8, 5, 8, 5, 6, 7, 8, 3, 7, 6, 4, 5, 6, 7, 8, 7, 8, 6, …
u0766660
5, 6, 6, 6, 7, 6, 6, 8, 6, 6, 7, 7, 7, 6, 7, 6, 7, 7, 7, 7, 6, 6, 6, 7, 7, 6, 4, 6, 5, 3, 6, 3, 4, 6, 4, 6, 4, 6, 4, 6, 6, 4, 6, 4, 6, 3, 6, 7, 3, 3, 3, 4, 3, 3, 3, 3, 3, 6, 4, 6, 3, 6, 3, 6, 3, 7, 3, 6, 4, 7, 4, 7, 3, 7, 3, 7, 3, 6, 3, 7, 3, 6,6, 7, 3, 7, 3, 6, 4, 6, 4, 3, 7, 3, 7, 6, 3, 6, 3, 6, 7, 7, 3, 6, 6, 4, 6, 3, 7, 3, 7, 7, 6, 4, 4, 2, 6, 6, 4, 6, 3, 6, 3, 7, 3, 7, 3, 7, 3, 7, 3, 7, 3, 7…
sarahhitchen
3, 5, 9, 7, 5, 2, 5, 1, 6, 3, 2, 2, 9, 7, 4, 5, 5, 7, 5, 5, 5, 5,8, 8, 8, 1, 1, 8, 7, 6, 8, 9, 5, 5, 1, 1, 1, 6, 8, 3, 4, 5, 2, 5, 7, 2, 7, 2, 5, 1, 7, 3, 8, 7, 7, 7, 4, 8, 9, 5, 7, 5, 3, 5, 3, 5, 7, 7, 3, 6, 6, 6, 8, 8, 6, 6, 3, 7, 7, 9, 3, 9, 0, 7, 7, 8, 7, 6, 7, 5, 10, 7, 7, 7, 7, 7, 2, 3, 5, 5, 5, 6, 1, 3, 6, 3, 5, 5, 6, 9, 8, 4,7, 8, 8, 6, 8, 3, 9, 8, 7, 3, 7, 5, 7, 8, 8, 8, 7, 7, 7, 8, 8, 8…
swalker
7, 1, 7, 9, 9, 8, 9, 3, 8, 6, 4, 0, 8, 6, 3, 7, 7, 6, 5, 8, 7, 9, 4, 8, 4, 3, 3, 6, 4, 7, 6, 8, 6, 9, 1, 3, 7, 7, 8, 4, 8, 9, 4, 6, 8, 2,7, 0, 4, 9, 7, 3, 6, 8, 7, 7, 4, 8, 6, 7, 6, 4, 5, 6, 7, 3, 3, 7, 6, 3, 2, 7, 9, 6, 7, 8, 7, 4, 6, 3, 3, 6, 7, 3, 2, 8, 2, 1, 4, 6, 8, 4, 3, 7, 8, 7, 6, 9, 2, 4, 0, 4, 3, 1, 8, 3, 7, 7, 7, 7, 3, 4, 8, 7, 7, 8, 9, 4, 6, 7, 8, 7, 8, 7, 6, 9, 10, 8, 8, 8, 8, 7, 6, …
numaan
8, 3, 7, 9, 8, 1, 8, 2, 9, 8, 8, 7, 8, 8, 2, 8, 6, 8, 5, 8, 6, 7, 7, 3, 7, 2, 3, 3, 8, 5, 7, 2, 7, 7, 8, 2, 3, 7, 8, 8, 8, 2, 8, 2, 8, 2, 6, 7, 7, 7, 7, 2, 3, 7, 3, 4, 3, 7, 8, 8, 4, 2, 4, 5, 6, 7, 4, 7, 6, 7, 6, 6, 7, 3, 7, 8, 8, 7, 7, 7, 4, 8, 7, 4, 7, 7, 5, 3, 4, 4, 7, 8, 5, 4, 8, 7, 0, 0, 0, 0, 0, 0, 0, 0, 0, 0, 0, 0, 0, 0, 0, 0, 0, 0, 0, 0, 0, 0, 0, 0, 0, 0, 0, 0, 0, 0, 0, 0, 0, 0, 0, 0, 0, …
baggers
7, 2, 8, 8, 8, 2, 7, 8, 4, 2, 9, 6, 7, 5, 3, 7, 7, 3, 7, 8, 8, 5, 1, 8, 9, 10, 6, 9, 7, 7, 7, 8, 3, 7, 6, 7, 9, 9, 8, 2, 9, 9, 3, 6, 8, 3, 8, 5, 7, 9, 9, 2, 8, 8, 8, 9, 8, 9, 9, 8, 7, 6, 8, 6, 2, 5, 2, 8, 8, 8, 8, 8, 8, 8, 8, 7, 7, 7, 3, 10, 10, 10 10, 5, 7, 7, 5, 5, 5, 8, 10, 7, 3, 7, 7, 8, 5, 8, 7, 6, 7, 6, 3, 5, 6, 5, 7, 7, 8, 10, 7, 8, 8, 7, 8, 8, 8, 5, 7, 7, 8, 7, 5, 4, 8, 9, 10, 8, 8, 8, 8,…
pkulbiej
3, 3, 7, 6, 8, 8, 3, 2, 4, 1, 7, 7, 8, 4, 3, 8, 7, 8, 6, 8, 6, 8,6, 10, 9, 1, 7, 8, 7, 8, 10, 9, 2, 10, 8, 4, 6, 7, 7, 4, 9, 9, 4, 8, 10, 3,9, 7, 9, 8, 7, 3, 9, 8, 8, 7, 6, 10, 9, 6, 4, 6, 7, 3, 3, 3, 6, 7, 6, 4, 3, 7, 4, 8, 4, 7, 3, 6, 8, 6, 2, 8,4, 3, 6, 3, 4, 1, 4, 4, 7, 8, 3, 6, 7, 8, 6, 8, 4, 2, 6, 7, 2, 6, 6, 2, 6, 7, 6, 6, 7, 6, 4, 7, 3, 6, 7, 4, 7, 7, 6, 6, 3, 6, 8, 9, 8, 8, 9, 9, 3, 2, 2…
kbyrne
5, 4, 7, 6, 7, 3, 7, 2, 7, 4, 8, 8, 6, 7, 6, 5, 6, 7, 6, 6, 3, 6,2, 8, 8, 2, 8, 8, 8, 8, 8, 9, 5, 2, 2, 8, 8, 8, 8, 2, 9, 2, 2, 9, 8, 2, 8, 6, 3, 9, 9, 3, 3, 9, 2, 8, 8, 8, 8, 8, 8, 4, 8, 6, 6, 3, 3, 3, 8, 8, 7, 7, 7, 8, 5, 8, 7, 8, 8, 8, 8, 8, 9, 1, 5, 7, 5, 4, 3, 7, 8, 7, 5, 7, 8, 6, 7, 4, 7, 6, 6, 6, 7, 4, 6, 4, 6, 7, 8, 7, 7, 7,8, 8, 8, 8, 4, 6, 7, 8, 8, 7, 8, 8, 8, 8, 8, 8, 8, 8, 6, 8, 8, 8,…
cward
8, 8, 7, 8, 6, 3, 7, 8, 6, 2, 7, 1, 8, 6, 3, 6, 6, 6, 5, 8, 5, 8, 7, 7, 8, 2, 3, 3, 8, 8, 8, 9, 8, 3, 7, 8, 7, 7, 8, 8, 7, 3, 3, 8, 7, 5, 8, 2, 8, 8, 6, 5, 3, 6, 4, 7, 8, 8, 7, 6, 7, 3, 7, 7, 3, 2, 2, 7, 3, 7, 3, 8, 8, 6, 7, 8, 8, 8, 7, 8, 8, 9, 2, 3, 3, 7, 7, 3, 3, 7, 9, 6, 6, 7, 6, 6, 3, 7, 4, 7, 3, 4, 6, 2, 6, 7, 6, 4, 7, 7, 8, 7,8, 7, 8, 4, 7, 7, 3, 7, 8, 7, 7, 8, 8, 10, 8, 8, 8, 3, 8, 8, 7, …
msandhu
6, 7, 7, 7, 6, 3, 7, 2, 8, 3, 6, 2, 6, 6, 7, 6, 2, 3, 1, 2, 5, 6, 2, 9, 8, 9, 8, 3, 3, 6, 8, 2, 2, 2, 2, 9, 2, 3, 8, 8, 2, 2, 2, 7, 5, 3, 9, 2, 9, 2, 7, 2, 8, 8, 8, 8, 8, 5, 1, 1, 8, 1, 5, 5, 8, 8, 5, 6, 7, 5, 7, 2, 7, 5, 8, 6, 6, 7, 4, 7, 2, 8, 2, 2, 4, 2, 4, 4, 4, 5, 9, 4, 1, 4, 5, 5, 2, 2, 2, 2, 2, 2, 2, 2, 2, 9, 2, 5, 5, 5, 5, 5,7, 5, 5, 5, 5, 5, 5, 5, 5, 5, 5, 5, 5, 5, 5, 5, 5, 5, 5, 5, 5, 5…
dk04
8, 4, 7, 8, 5, 1, 7, 0, 7, 6, 10, 2, 8, 7, 3, 7, 2, 3, 5, 7, 5, 8, 8, 0, 8, 1, 8, 8, 6, 0, 8, 7, 3, 7, 2, 1, 3, 10, 10, 8, 8, 6, 10, 7, 9, 8, 3, 0, 8, 8, 8, 2, 1, 9, 0, 6, 3, 8, 9, 6, 3, 8, 9, 8, 2, 2, 2, 10, 0, 8, 2, 9, 8, 3, 8, 8, 8, 10, 7, 8, 7, 10, 2, 1, 3, 8, 7, 1, 8, 8, 9, 9, 7, 8, 3, 7, 8, 1, 2, 3, 8, 8, 1, 8, 9, 2, 8, 7, 7, 7, 9, 3, 9, 8, 2, 3, 9, 8, 7, 3, 8, 8, 10, 1, 3, 7, 10, 8, 10, 7,…
u0755962
5, 2, 6, 4, 5, 9, 5, 2, 8, 2, 1, 2, 4, 1, 1, 2, 5, 5, 5, 9, 3, 5,10, 10, 10, 1, 1, 8, 9, 9, 7, 10, 5, 7, 0, 5, 1, 7, 7, 5, 2, 8, 5, 9, 8, 1,9, 3, 2, 5, 6, 5, 2, 7, 7, 5, 4, 7, 6, 6, 2, 5, 4, 5, 3, 7, 3, 5, 5, 5, 5, 8, 8, 3, 9, 6, 2, 8, 6, 8, 3, 9, 3, 2, 2, 7, 7, 2, 6, 3, 9, 8, 3, 7, 7, 7, 2, 2, 3, 5, 5, 5, 0, 5, 7, 3, 7, 5, 8, 5, 7, 4, 4, 7, 4, 6, 8, 3, 2, 7, 4, 5, 7, 7, 7, 7, 4, 4, 10, 7, 7, 5, …
MIsheikh
5, 6, 6, 6, 7, 4, 7, 6, 3, 5, 6, 6, 5, 5, 2, 3, 6, 7, 5, 7, 6, 7, 7, 8, 7, 7, 7, 6, 2, 6, 6, 1, 3, 3, 7, 7, 4, 6, 7, 4, 6, 3, 4, 7, 5, 6,6, 3, 6, 6, 6, 6, 6, 6, 3, 7, 6, 8, 5, 6, 8, 7, 5, 5, 4, 4, 3, 5, 5, 6, 6, 6, 6, 6, 4, 4, 5, 6, 6, 6, 6, 6, 7, 7, 7, 6, 5, 6, 6, 6, 7, 4, 4, 4, 6, 4, 5, 6, 6, 6, 6, 6, 7, 6, 5, 5, 6, 7, 7, 6, 6, 5,6, 6, 6, 6, 7, 5, 5, 6, 7, 7, 7, 7, 7, 6, 7, 7, 7, 6, 7, 6, 7, 7,…
myhussain
6, 3, 6, 7, 6, 7, 7, 6, 6, 7, 7, 7, 7, 7, 3, 6, 6, 8, 5, 7, 6, 7, 7, 7, 7, 2, 3, 7, 6, 7, 3, 5, 5, 2, 3, 2, 7, 8, 7, 7, 7, 2, 6, 7, 7, 3,3, 4, 6, 8, 6, 7, 7, 7, 7, 6, 5, 7, 6, 7, 7, 4, 7, 5, 6, 4, 6, 6, 6, 6, 6, 6, 7, 7, 6, 7, 7, 7, 7, 6, 7, 7, 7, 7, 6, 7, 6, 6, 7, 7, 5, 7, 6, 6, 7, 7, 6, 6, 7, 6, 7, 7, 6, 7, 7, 6, 7, 7, 7, 7, 3, 6,6, 7, 7, 5, 7, 6, 6, 6, 6, 6, 6, 7, 7, 7, 8, 7, 4, 7, 7, 7, 7, 6,…
Lizki
6, 8, 9, 3, 7, 8, 1, 8, 7, 2, 8, 8, 2, 3, 2, 8, 8, 8, 8, 7, 6, 8, 2, 7, 8, 8, 8, 5, 2, 7, 8, 7, 7, 7, 7, 8, 3, 5, 8, 6, 7, 8, 3, 7, 7, 2, 7, 7, 2, 7, 7, 3, 3, 7, 7, 3, 3, 7, 7, 7, 3, 7, 5, 2, 2, 10, 7, 3, 8, 5, 7, 7, 3, 3, 7, 6, 7, 7, 7, 7, 7, 5, 5, 3, 5, 3, 4, 3, 3, 6, 3, 5, 3, 5, 3, 5, 6, 9, 5, 2, 6, 4, 5, 3, 7, 7, 6, 6, 2, 2, 6, 4, 7, 7, 3, 5, 7, 5, 7, 7, 4, 3, 7, 7, 7, 7, 6, 7, 4, 4, 5, 2, 4,…
raan12
9, 8, 1, 2, 1, 1, 1, 1, 0, 1, 2, 8, 7, 3, 7, 3, 6, 3, 7, 2, 7, 2, 1, 2, 2, 4, 3, 4, 3, 3, 3, 4, 3, 2, 4, 3, 2, 3, 2, 2, 3, 3, 3, 3, 3, 3, 3, 4, 4, 3, 4, 4, 3, 4, 3, 3, 4, 4, 4, 4, 4, 4, 3, 4, 4, 4, 4, 3, 4, 4, 3, 4, 4, 4, 4, 4, 4, 4, 4, 4, 6, 7, 7, 4, 5, 5, 6, 6, 4, 4, 4, 3, 3, 4, 3, 6, 4, 3, 4, 3, 4, 3, 4, 4, 4, 4, 4, 4, 4, 4, 4, 4,4, 3, 4, 4, 3, 4, 3, 4, 4, 3, 4, 4, 4, 4, 4, 3, 4, 4, 4, 4, 3, 3…
baggersemma
6, 5, 8, 7, 7, 6, 7, 8, 6, 2, 9, 8, 7, 9, 4, 6, 8, 5, 6, 7, 7, 5, 2, 9, 6, 10, 9, 10, 8, 10, 9, 9, 2, 10, 4, 8, 10, 7, 10, 4, 9, 10, 2, 8, 10, 4, 10, 3, 10, 10, 7, 3, 10, 9, 9, 8, 7, 10, 8, 8, 8, 4, 9, 5, 6, 2, 3, 6, 6, 8, 8, 9, 9, 9, 2, 7, 7, 8, 5, 9, 9, 9, 10, 8, 7, 8, 5, 8, 2, 9, 10, 5, 5, 9, 5, 10, 4, 9, 7, 3, 5, 6, 1, 8, 7, 1, 7, 5, 8, 10, 8, 7,8, 7, 8, 8, 9, 7, 8, 9, 8, 8, 9, 3, 8, 9, 9, 9,…
abdu
6, 8, 7, 7, 5, 7, 7, 6, 5, 3, 5, 7, 5, 6, 8, 5, 5, 6, 8, 7, 8, 8, 5, 6, 7, 7, 7, 4, 4, 4, 7, 3, 3, 3, 4, 7, 6, 7, 1, 3, 5, 5, 2, 5, 5, 3, 5, 6, 6, 7, 5, 4, 5, 7, 8, 8, 7, 7, 8, 7, 7, 5, 7, 5, 8, 5, 5, 6, 5, 6, 6, 7, 5, 7, 3, 7, 5, 5, 6, 7, 7, 7, 6, 7, 5, 4, 5, 6, 5, 9, 4, 7, 2, 7, 5, 2, 4, 7, 7, 7, 6, 5, 2, 2, 5, 4, 7, 6, 3, 5, 7, 5,7, 9, 7, 7, 5, 3, 6, 7, 7, 7, 5, 7, 6, 8, 5, 5, 7, 6, 7, 7, 5, 5…
shabz27x4
8, 0, 7, 8, 7, 6, 7, 7, 7, 7, 9, 6, 6, 10, 2, 7, 3, 9, 6, 6, 6, 6, 6, 6, 6, 1, 4, 7, 6, 6, 6, 9, 6, 1, 6, 9, 4, 5, 6, 2, 9, 3, 8, 10, 9, 6, 10, 5, 7, 6, 6, 5, 9, 7, 7, 7, 9, 6, 6, 6, 6, 4, 6, 5, 3, 3, 3, 4, 6, 6, 6, 6, 6, 8, 5, 6, 6, 8, 6, 6, 6, 9, 9, 9, 6, 5, 6, 7, 8, 8, 10, 1, 1, 4, 8, 6, 7, 2, 10, 6, 6, 6, 5, 4, 6, 8, 7, 6, 6, 9, 4, 7, 7, 9, 9, 3, 9, 8, 6, 6, 6, 9, 7, 8, 9, 6, 9, 4, 9, 9, 6, 7…
farah
9, 1, 9, 7, 9, 5, 8, 1, 9, 9, 9, 9, 8, 9, 4, 9, 9, 9, 9, 8, 6, 9, 4, 9, 9, 8, 8, 8, 7, 8, 9, 2, 8, 9, 8, 9, 9, 9, 9, 9, 8, 9, 2, 8, 8, 2, 9, 2, 5, 5, 9, 2, 8, 10, 8, 8, 0, 9, 9, 7, 10, 5, 8, 4, 8, 8, 5, 8, 7, 9, 10, 9, 4, 9, 9, 10, 10, 8, 10, 8, 4, 9, 6, 4, 8, 5, 10, 5, 5, 8, 9, 8, 6, 8, 8, 6, 4, 8, 9, 8, 9, 9, 1, 7, 7, 2, 8, 7, 8, 9, 8, 7, 7, 7, 8, 4, 3, 3, 3, 8, 9, 8, 7, 9, 9, 8, 9, 6, 8, 7, 8,…
Drainy_uk
8, 7, 9, 8, 8, 7, 8, 6, 2, 3, 1, 5, 3, 8, 7, 9, 8, 7, 5, 9, 3, 8, 8, 7, 8, 2, 7, 3, 7, 8, 9, 7, 7, 9, 1, 7, 3, 8, 9, 9, 1, 7, 8, 9, 2, 2, 9, 2, 7, 8, 9, 2, 0, 8, 7, 2, 7, 8, 9, 8, 6, 3, 8, 6, 7, 3, 3, 7, 2, 8, 7, 8, 7, 2, 8, 6, 8, 8, 7, 10, 7, 8,7, 7, 7, 2, 7, 3, 2, 8, 8, 3, 2, 8, 7, 6, 7, 7, 8, 3, 7, 6, 8, 2, 8, 7, 8, 7, 8, 6, 2, 3,7, 8, 7, 2, 8, 3, 4, 8, 8, 7, 2, 3, 7, 8, 7, 8, 7, 8, 8, 8, 2, 8…
Legendeer
7, 9, 7, 5, 6, 8, 10, 7, 2, 0, 0, 8, 1, 3, 10, 7, 8, 8, 5, 8, 3, 8,9, 10, 9, 7, 4, 7, 8, 8, 6, 7, 7, 8, 3, 8, 3, 8, 9, 9, 10, 10, 2, 8, 10, 2,4, 0, 2, 8, 8, 2, 0, 9, 3, 10, 7, 10, 9, 6, 3, 8, 3, 7, 2, 6, 2, 7, 2, 2, 7, 9, 8, 4, 8, 8, 8, 8, 8, 8, 8, 8, 9, 7, 7, 8, 8, 6, 8, 8, 7, 10, 10, 9, 8, 10, 5, 8, 7, 8, 9, 9, 2, 10, 9, 2, 9, 9, 3, 10, 9, 9,9, 8, 9, 7, 9, 4, 5, 8, 8, 6, 8, 9, 8, 9, 10, 9, 9, 8…
u0767303
2, 5, 7, 10, 6, 8, 8, 1, 6, 3, 0, 6, 7, 8, 4, 4, 3, 6, 4, 7, 8, 0,7, 8, 7, 6, 5, 8, 8, 5, 10, 8, 4, 7, 5, 7, 2, 8, 3, 9, 9, 5, 1, 2, 3, 3, 9, 5, 6, 10, 8, 3, 1, 8, 4, 7, 6, 9, 7, 7, 6, 6, 7, 7, 7, 4, 6, 9, 9, 6, 3, 7, 4, 1, 2, 10, 6, 9, 3, 8, 5, 3, 2, 7, 8, 3, 7, 3, 7, 6, 7, 3, 5, 8, 8, 5, 4, 2, 8, 6, 3, 2, 5, 2, 6, 10, 7, 3, 3, 1, 1, 4, 4, 6, 2, 1, 6, 5, 4, 7, 4, 7, 7, 2, 4, 6, 3, 4, 9, 8, 4, 3,…
asia
3, 8, 2, 7, 8, 7, 8, 1, 6, 7, 9, 7, 2, 6, 7, 7, 7, 6, 6, 8, 4, 0,0, 8, 10, 2, 2, 6, 7, 8, 9, 9, 9, 3, 3, 7, 8, 8, 9, 1, 3, 3, 2, 9, 8, 1, 8, 0, 7, 7, 8, 1, 6, 8, 7, 4, 6, 7, 7, 10, 8, 6, 8, 7, 6, 3, 2, 7, 8, 9, 7, 8, 7, 9, 9, 10, 4, 8, 8, 9, 7, 9, 7, 7, 8, 7, 7, 7, 10, 8, 10, 10, 7, 7, 8, 9, 8, 8, 8, 8, 8, 7, 7, 6, 6, 7, 8, 8, 8, 8, 9, 6, 7, 8, 8, 7, 8, 6, 6, 7, 8, 8, 7, 8, 8, 7, 7, 7, 7, 6, 8, 7…
hazeleyez
8, 8, 10, 7, 5, 9, 3, 0, 0, 2, 10, 10, 2, 0, 9, 7, 3, 1, 5, 7, 5, 5, 1, 7, 9, 6, 2, 3, 7, 9, 7, 2, 0, 7, 7, 7, 8, 7, 8, 6, 10, 8, 2, 10, 7, 6, 10, 1, 10, 10, 10, 3, 10, 10, 10, 8, 1, 6, 7, 7, 3, 7, 6, 6, 2, 1, 0, 2, 8, 9, 0, 3, 7, 9, 3, 2, 0, 7, 2, 8, 8, 8, 9, 9, 7, 8, 3, 8, 9, 10, 10, 8, 10, 10, 7, 10, 0, 9, 2, 7, 8, 3, 1, 8, 9, 1, 8, 6, 8, 8, 10, 5, 6, 8, 10, 5, 6, 3, 4, 7, 7, 3, 7, 7, 3, 7, 10…
bsimonite
5, 3, 6, 5, 6, 6, 5, 5, 6, 5, 5, 2, 5, 7, 4, 6, 5, 7, 5, 7, 5, 5, 4, 7, 8, 7, 6, 5, 5, 5, 6, 7, 8, 7, 6, 4, 6, 5, 7, 5, 7, 7, 6, 7, 7, 5, 6, 5, 7, 6, 7, 5, 6, 7, 5, 5, 6, 6, 5, 6, 8, 6, 6, 5, 5, 6, 5, 7, 7, 6, 6, 7, 7, 6, 7, 9, 7, 6, 7, 8, 8, 8,5, 9, 10, 7, 5, 8, 10, 7, 8, 5, 7, 9, 7, 7, 5, 8, 7, 9, 6, 6, 5, 4, 7, 4, 7, 5, 7, 7, 7, 4, 10, 7, 6, 4, 7, 5, 5, 8, 9, 7, 8, 7, 5, 7, 7, 8, 9, 9, 8, 6, 5…
dmistry
5, 0, 7, 6, 2, 3, 6, 3, 4, 2, 8, 8, 2, 6, 2, 7, 6, 2, 5, 6, 3, 0, 9, 8, 10, 2, 9, 5, 8, 1, 9, 2, 2, 2, 4, 1, 0, 8, 3, 1, 3, 3, 4, 7, 5, 2,8, 2, 1, 8, 3, 1, 5, 10, 8, 8, 3, 7, 7, 5, 8, 7, 6, 6, 4, 2, 2, 8, 8, 7, 6, 9, 3, 8, 1, 8, 10, 7, 9, 2, 8, 8,4, 8, 7, 3, 7, 7, 3, 2, 10, 8, 1, 3, 6, 7, 2, 7, 8, 8, 7, 0, 1, 0, 6, 1, 7, 5, 7, 1, 4, 6, 7, 6, 8, 2, 8, 3, 4, 3, 8, 3, 4, 9, 8, 9, 10, 7, 8, 8, 7, 9, …
u0766670
5, 7, 5, 7, 6, 8, 7, 4, 6, 5, 6, 4, 8, 4, 7, 6, 7, 6, 6, 7, 6, 5, 5, 5, 4, 6, 6, 4, 4, 4, 6, 2, 4, 3, 6, 8, 6, 4, 6, 7, 5, 4, 2, 6, 5, 3, 5, 5, 6, 4, 4, 4, 6, 4, 6, 4, 4, 4, 6, 5, 6, 4, 6, 6, 5, 5, 5, 6, 3, 6, 5, 5, 5, 5, 6, 6, 4, 5, 6, 5, 6, 6,6, 5, 5, 5, 4, 4, 4, 6, 5, 6, 5, 6, 5, 5, 5, 5, 6, 5, 6, 3, 4, 6, 5, 5, 5, 5, 6, 5, 5, 5,5, 5, 6, 6, 6, 6, 3, 4, 5, 4, 6, 5, 5, 6, 8, 5, 6, 5, 4, 7, 5, 6,…
jlraw
9, 0, 8, 9, 10, 10, 7, 0, 9, 10, 9, 9, 5, 10, 0, 7, 10, 8, 10, 8, 8, 7, 3, 10, 10, 10, 9, 7, 9, 8, 10, 7, 5, 1, 6, 5, 10, 10, 7, 3, 9, 2, 8, 5, 9, 0, 10, 8, 8, 8, 10, 2, 9, 10, 9, 7, 8, 8, 9, 9, 2, 3, 7, 2, 8, 5, 4, 2, 8, 8, 7, 8, 1, 3, 9, 1, 8, 2, 2, 9, 7, 10,6, 8, 9, 6, 7, 6, 8, 7, 10, 7, 5, 6, 8, 8, 10, 9, 7, 7, 8, 6, 5, 1, 10, 9, 7, 5, 2, 8, 6, 6, 10, 10, 10, 6, 8, 0, 8, 7, 10, 9, 10, 9, 8, 1…
b0674174
7, 7, 5, 7, 5, 10, 10, 5, 5, 5, 10, 7, 5, 5, 3, 8, 8, 10, 5, 7, 5, 2,2, 5, 5, 6, 5, 7, 8, 5, 8, 5, 8, 0, 5, 6, 7, 5, 9, 5, 5, 5, 9, 5, 10, 7, 5, 5, 5, 10, 8, 5, 8, 8, 5, 4, 5, 8, 5, 5, 7, 4, 7, 5, 6, 7, 3, 7, 7, 5, 5, 4, 8, 5, 5, 8, 5, 5, 8, 4, 8, 5,5, 5, 2, 5, 6, 7, 4, 7, 7, 5, 5, 5, 8, 7, 5, 8, 4, 5, 7, 5, 3, 5, 5, 4, 4, 8, 5, 5, 5, 3,6, 6, 8, 5, 6, 5, 5, 8, 5, 5, 7, 5, 5, 6, 1, 4, 5, 6, 5, 8, …
Ben
1, 4, 8, 7, 5, 8, 8, 5, 8, 5, 2, 6, 7, 8, 3, 6, 7, 8, 5, 9, 5, 7, 3, 8, 9, 9, 7, 7, 7, 5, 8, 1, 6, 8, 1, 8, 8, 6, 4, 8, 10, 8, 7, 7, 10, 8, 8, 2, 1, 9, 7, 3, 9, 8, 9, 3, 8, 8, 7, 3, 6, 8, 7, 9, 3, 3, 3, 6, 8, 9, 3, 8, 4, 9, 2, 2, 7, 8, 1, 9, 8, 7, 9, 1, 1, 8, 7, 1, 9, 2, 8, 9, 10, 8, 8, 10, 1, 0, 7, 8, 8, 9, 1, 3, 9, 1, 4, 0, 2, 9, 10, 8,6, 1, 8, 7, 8, 1, 7, 9, 6, 8, 1, 9, 1, 9, 5, 8, 9, 8, 9, 6,…
kbrothwe
3, 2, 6, 8, 7, 2, 6, 4, 7, 9, 2, 2, 2, 7, 2, 6, 8, 7, 5, 7, 6, 7, 7, 7, 8, 3, 3, 2, 7, 8, 6, 2, 2, 7, 3, 8, 4, 3, 7, 4, 7, 7, 2, 3, 4, 3, 7, 3, 7, 7, 7, 4, 7, 7, 8, 4, 7, 7, 3, 2, 8, 3, 3, 3, 6, 4, 2, 8, 7, 7, 7, 8, 2, 2, 7, 7, 7, 7, 7, 7, 10, 8, 2, 7, 8, 7, 7, 8, 1, 9, 9, 3, 1, 8, 8, 7, 1, 4, 3, 7, 3, 2, 2, 2, 3, 7, 7, 4, 7, 3, 1, 6,8, 7, 8, 7, 8, 7, 8, 8, 8, 7, 7, 9, 7, 7, 7, 8, 7, 9, 6, 9, 8, …
anetastypa
4, 2, 6, 3, 10, 3, 8, 7, 6, 5, 10, 9, 6, 5, 1, 6, 6, 9, 7, 9, 6, 5, 4, 9, 10, 4, 10, 8, 7, 7, 10, 3, 8, 8, 9, 8, 10, 3, 10, 3, 10, 8, 7, 9, 6, 7, 10, 10, 5, 9, 10, 1, 2, 9, 10, 8, 8, 6, 8, 4, 8, 2, 9, 5, 6, 3, 3, 8, 8, 8, 8, 9, 7, 6, 8, 10, 6, 10, 9, 10, 4, 10, 6, 6, 6, 4, 4, 2, 6, 6, 7, 6, 2, 6, 7, 6, 4, 7, 7, 6, 4, 7, 2, 2, 7, 6, 7, 8, 4, 6, 7, 4,7, 8, 3, 4, 8, 5, 5, 7, 6, 8, 9, 4, 8, 10, 6, 5,…
yusuf
7, 2, 6, 6, 7, 7, 7, 2, 3, 7, 6, 7, 5, 5, 2, 6, 4, 8, 8, 7, 7, 8,6, 7, 8, 6, 6, 8, 6, 6, 7, 7, 7, 7, 8, 7, 10, 10, 8, 9, 9, 6, 2, 9, 8, 5, 8, 4, 8, 8, 7, 5, 8, 7, 8, 6, 7, 7, 8, 9, 4, 7, 7, 7, 3, 4, 4, 6, 6, 9, 8, 8, 6, 8, 7, 7, 8, 8, 7, 9, 8, 10, 8, 4, 4, 8, 8, 4, 4, 6, 8, 6, 4, 7, 7, 7, 5, 7, 7, 7, 7, 7, 3, 6, 5, 8, 7, 8, 6, 8, 8, 7, 7, 7, 7, 5, 4, 3, 6, 8, 8, 8, 7, 8, 7, 9, 8, 7, 4, 8, 7, 8, 8…
Tjaved
8, 5, 1, 6, 6, 5, 6, 7, 7, 6, 4, 6, 9, 7, 2, 6, 7, 7, 8, 7, 7, 5, 7, 7, 8, 7, 6, 5, 5, 5, 8, 5, 6, 1, 7, 7, 7, 5, 8, 8, 7, 7, 5, 7, 7, 3, 7, 2, 8, 8, 8, 2, 5, 5, 3, 6, 6, 6, 6, 4, 8, 7, 3, 3, 7, 5, 4, 7, 7, 6, 5, 7, 7, 6, 5, 5, 8, 5, 5, 7, 7, 5,3, 6, 6, 7, 6, 5, 6, 7, 5, 5, 5, 5, 5, 3, 4, 6, 5, 7, 6, 5, 5, 2, 5, 5, 5, 5, 5, 5, 6, 6, 8, 7, 6, 8, 5, 6, 8, 7, 9, 6, 7, 5, 6, 9, 8, 6, 5, 6, 8, 7, 6, 6…
danS
4, 7, 0, 8, 5, 8, 7, 0, 8, 2, 0, 0, 2, 2, 8, 3, 9, 1, 5, 8, 6, 8, 7, 7, 8, 3, 1, 9, 9, 7, 7, 8, 4, 8, 2, 10, 8, 8, 9, 3, 10, 8, 8, 10, 10, 3, 8, 2, 4, 8, 9, 9, 8, 8, 9, 8, 3, 9, 8, 7, 7, 2, 8, 6, 7, 2, 8, 7, 4, 7, 8, 8, 8, 7, 3, 6, 8, 9, 6, 10, 8, 9, 8, 2, 3, 9, 8, 3, 7, 10, 9, 9, 9, 10, 7, 8, 2, 7, 8, 9, 8, 8, 3, 7, 7, 7, 8, 8, 1, 8, 8, 7,6, 7, 8, 8, 6, 8, 8, 8, 8, 7, 8, 6, 4, 8, 8, 8, 9, 7, 8, …
mnoori
8, 8, 7, 8, 6, 3, 8, 0, 4, 3, 4, 4, 8, 6, 1, 6, 1, 8, 1, 6, 4, 7, 3, 4, 9, 6, 1, 4, 9, 6, 7, 9, 6, 3, 7, 10, 6, 8, 4, 7, 2, 2, 1, 7, 4, 3,5, 3, 8, 7, 9, 2, 8, 8, 8, 4, 9, 7, 6, 7, 6, 4, 7, 0, 0, 0, 0, 0, 0, 0, 0, 0, 0, 0, 0, 0, 0, 0, 0, 0, 0, 0, 0, 0, 0, 0, 0, 0, 0, 0, 0, 0, 0, 0, 0, 0, 0, 0, 0, 0, 0, 0, 0, 0, 0, 0, 0, 0, 0, 0, 0, 0,0, 0, 0, 0, 0, 0, 0, 0, 0, 0, 0, 0, 0, 0, 0, 0, 0, 0, 0, 0, 0, 0…
Jerry
2, 7, 8, 6, 5, 3, 7, 5, 4, 7, 5, 5, 7, 5, 8, 7, 3, 7, 7, 5, 4, 6, 1, 8, 1, 3, 6, 3, 6, 9, 4, 10, 10, 9, 7, 7, 5, 6, 4, 6, 6, 4, 7, 9, 3, 5, 7, 6, 7, 3, 7, 4, 6, 4, 6, 6, 4, 7, 3, 4, 6, 5, 6, 4, 6, 3, 4, 4, 5, 6, 6, 3, 4, 7, 3, 5, 4, 7, 3, 4, 5, 3, 7, 6, 4, 6, 4, 5, 6, 6, 6, 6, 5, 4, 5, 6, 6, 6, 7, 4, 6, 5, 5, 4, 4, 5, 6, 4, 5, 6, 6, 6, 4, 4, 5, 5, 6, 4, 6, 6, 7, 4, 4, 2, 5, 3, 5, 7, 3, 4, 6, 3, 5…
Ackroyd
6, 7, 5, 4, 7, 3, 6, 6, 6, 6, 7, 7, 7, 3, 7, 4, 7, 6, 7, 7, 3, 6, 6, 7, 7, 4, 4, 7, 6, 7, 4, 7, 4, 7, 6, 5, 6, 3, 6, 6, 4, 7, 5, 7, 4, 5, 0, 0, 0, 0, 0, 0, 0, 0, 0, 0, 0, 0, 0, 0, 0, 0, 0, 0, 0, 0, 0, 0, 0, 0, 0, 0, 0, 0, 7, 4, 7, 4, 7, 5, 7, 6, 7, 6, 3, 6, 7, 7, 7, 7, 6, 4, 7, 6, 5, 7, 6, 5, 7, 8, 6, 7, 5, 7, 6, 6, 7, 4, 7, 4, 8, 7,8, 7, 4, 7, 3, 7, 3, 7, 3, 8, 8, 7, 4, 6, 6, 4, 7, 4, 7, 6, 7, 7…
Albahrani
3, 3, 6, 5, 6, 3, 7, 3, 5, 3, 7, 6, 5, 6, 6, 6, 6, 6, 7, 7, 6, 2, 8, 7, 7, 6, 6, 4, 6, 6, 7, 6, 6, 7, 6, 3, 6, 7, 8, 6, 3, 6, 7, 7, 7, 6, 6, 2, 6, 6, 7, 4, 7, 7, 7, 6, 9, 7, 6, 6, 7, 4, 0, 0, 0, 0, 0, 0, 0, 0, 0, 0, 0, 0, 0, 0, 0, 0, 0, 0, 0, 0,0, 0, 0, 0, 0, 0, 0, 0, 0, 0, 0, 0, 0, 0, 0, 0, 0, 0, 0, 0, 0, 0, 0, 0, 0, 0, 0, 0, 0, 0,0, 0, 0, 0, 0, 0, 0, 0, 0, 0, 0, 0, 0, 0, 0, 0, 0, 0, 0, 0, 0, 0,…
fzahoor1
6, 6, 3, 6, 7, 8, 6, 1, 7, 7, 7, 1, 7, 7, 7, 6, 9, 10, 3, 7, 7, 10,6, 7, 8, 7, 6, 7, 4, 7, 7, 0, 10, 7, 7, 5, 6, 8, 10, 4, 8, 10, 6, 8, 7, 7, 4, 1, 8, 8, 7, 3, 7, 8, 7, 4, 3, 8, 9, 7, 8, 5, 6, 5, 5, 4, 6, 8, 2, 8, 8, 7, 7, 8, 5, 5, 10, 8, 8, 5, 7, 5,7, 10, 5, 7, 7, 5, 5, 8, 7, 8, 2, 7, 7, 8, 7, 8, 7, 7, 3, 6, 4, 4, 5, 2, 7, 5, 8, 6, 8, 7, 7, 5, 8, 7, 8, 5, 3, 8, 7, 8, 5, 7, 6, 8, 7, 5, 5, 6, 5, 6…
ekaoma
9, 3, 9, 7, 3, 8, 10, 8, 10, 2, 9, 10, 8, 8, 2, 8, 8, 10, 10, 10, 3, 5, 3, 8, 10, 2, 10, 9, 3, 7, 9, 10, 7, 1, 0, 2, 7, 10, 10, 7, 10, 1, 1, 10, 6, 2,10, 0, 4, 8, 10, 6, 2, 10, 1, 9, 0, 10, 10, 10, 2, 2, 2, 4, 10, 0, 0, 10, 2, 2, 10, 10, 10, 1, 10, 10, 10, 10, 10, 10, 9, 10, 8, 10, 8, 10, 7, 10, 10, 7, 10, 10, 10, 10, 2, 3, 0, 2, 0, 10, 10, 2, 0, 0, 10, 10, 8, 10, 10, 1, 10, 7, 10, 10, 8, 0, 10, …
Zaheen
3, 6, 9, 8, 4, 1, 2, 0, 8, 3, 10, 10, 0, 7, 0, 6, 7, 7, 5, 7, 10, 3, 8, 1, 1, 1, 2, 3, 8, 5, 8, 9, 7, 1, 2, 2, 7, 4, 7, 6, 3, 8, 1, 3, 7, 8, 8, 1, 9, 9, 4, 2, 0, 9, 1, 3, 2, 4, 2, 9, 3, 10, 7, 7, 1, 4, 3, 2, 7, 7, 4, 8, 2, 1, 9, 9, 1, 9, 9, 10, 3, 10,3, 0, 1, 2, 3, 2, 2, 9, 9, 9, 10, 8, 3, 8, 2, 2, 2, 7, 4, 3, 2, 7, 8, 9, 7, 8, 2, 8, 2, 5,7, 8, 7, 2, 7, 3, 3, 7, 6, 4, 2, 2, 3, 6, 1, 7, 7, 6, 8, 3…
DeborahCalder
2, 8, 7, 10, 0, 3, 8, 2, 8, 2, 2, 2, 7, 7, 8, 0, 10, 2, 5, 10, 7, 5,7, 1, 4, 2, 4, 7, 8, 9, 6, 1, 8, 8, 6, 2, 8, 8, 7, 9, 10, 9, 8, 6, 7, 8, 6, 6, 7, 8, 7, 6, 5, 8, 3, 7, 4, 6, 8, 7, 6, 4, 7, 4, 7, 4, 4, 7, 7, 4, 6, 6, 6, 7, 5, 4, 6, 8, 3, 7, 8, 9, 9, 8, 8, 10, 9, 8, 4, 7, 6, 7, 7, 8, 6, 6, 4, 6, 5, 6, 7, 7, 6, 8, 5, 4, 6, 7, 8, 9, 1, 7,3, 5, 8, 2, 4, 2, 5, 4, 6, 5, 4, 3, 6, 5, 8, 5, 5, 5, 3, 6, …
mmalloch
6, 4, 8, 1, 6, 3, 3, 7, 1, 7, 9, 9, 1, 5, 2, 5, 4, 5, 7, 2, 6, 9, 3, 7, 7, 5, 2, 8, 3, 9, 6, 7, 2, 9, 8, 2, 9, 8, 8, 1, 8, 8, 3, 1, 8, 2, 5, 7, 8, 9, 8, 9, 1, 8, 9, 8, 8, 9, 9, 8, 9, 8, 7, 8, 9, 4, 6, 5, 8, 7, 7, 7, 6, 3, 6, 2, 7, 1, 8, 2, 7, 2, 6, 6, 5, 7, 7, 7, 3, 8, 2, 8, 2, 8, 7, 8, 8, 2, 8, 2, 8, 1, 8, 2, 8, 2, 7, 2, 7, 7, 4, 4,8, 8, 7, 7, 7, 7, 8, 7, 7, 7, 3, 3, 3, 3, 3, 3, 3, 7, 2, 8, 2, 8…
jbarry
5, 6, 6, 5, 4, 6, 3, 3, 3, 4, 0, 2, 3, 6, 4, 6, 4, 7, 5, 4, 5, 4, 5, 9, 8, 8, 8, 10, 10, 2, 7, 10, 2, 2, 1, 10, 8, 8, 8, 2, 7, 10, 5, 5, 2, 3,9, 7, 7, 9, 9, 3, 8, 7, 7, 7, 3, 7, 8, 8, 7, 0, 7, 6, 9, 4, 6, 6, 6, 4, 5, 6, 6, 9, 3, 6, 7, 6, 4, 6, 6, 6,3, 3, 3, 7, 8, 3, 3, 8, 5, 7, 7, 7, 4, 6, 6, 4, 7, 4, 6, 6, 4, 7, 7, 10, 7, 3, 3, 8, 6, 6,6, 4, 6, 6, 3, 4, 4, 4, 6, 6, 4, 6, 6, 6, 6, 4, 6, 6, 6, 6, …
Ammaar
6, 1, 8, 8, 8, 4, 5, 8, 7, 6, 10, 8, 7, 10, 1, 7, 7, 6, 5, 9, 6, 7,7, 4, 5, 7, 6, 4, 4, 5, 6, 7, 5, 7, 2, 7, 3, 7, 7, 5, 7, 5, 3, 7, 6, 5, 8, 0, 5, 6, 7, 5, 8, 4, 6, 6, 2, 6, 7, 6, 6, 3, 6, 7, 7, 3, 7, 7, 7, 6, 6, 7, 3, 3, 7, 5, 6, 7, 6, 7, 6, 10, 2, 1, 0, 5, 6, 2, 0, 7, 7, 6, 2, 6, 7, 6, 4, 7, 6, 1, 6, 4, 3, 6, 7, 6, 6, 6, 7, 4, 2, 6, 7, 7, 7, 6, 7, 7, 5, 7, 8, 6, 6, 7, 6, 7, 10, 7, 7, 6, 9, 6, …
ysaleem
7, 2, 5, 8, 8, 2, 7, 7, 6, 6, 8, 9, 7, 8, 3, 7, 6, 8, 7, 7, 7, 6,8, 7, 7, 6, 8, 7, 7, 8, 8, 9, 6, 9, 5, 2, 9, 8, 8, 9, 10, 7, 3, 9, 2, 9, 10, 2, 7, 8, 7, 4, 8, 8, 10, 8, 2, 8, 3, 7, 8, 7, 8, 8, 1, 2, 3, 7, 8, 9, 8, 6, 8, 8, 2, 3, 6, 9, 8, 9, 9, 10, 10, 2, 1, 8, 7, 2, 3, 7, 9, 8, 10, 9, 7, 8, 3, 2, 8, 9, 6, 8, 3, 10, 8, 2, 6, 8, 8, 9, 9, 8,7, 8, 9, 6, 4, 5, 6, 8, 8, 7, 8, 7, 7, 9, 5, 7, 8, 8, 8, 8…
GWhitwam
2, 2, 9, 9, 9, 10, 8, 1, 9, 8, 6, 8, 10, 8, 1, 10, 8, 8, 5, 9, 6, 8,7, 3, 7, 1, 9, 9, 7, 7, 10, 3, 6, 8, 8, 8, 2, 9, 6, 8, 10, 9, 1, 8, 0, 6, 10, 7, 10, 9, 9, 3, 8, 8, 9, 9, 10, 9, 8, 8, 8, 7, 5, 3, 2, 3, 8, 8, 4, 6, 8, 8, 4, 5, 8, 7, 7, 7, 8, 10, 8, 10, 9, 9, 3, 2, 10, 2, 4, 9, 10, 1, 2, 5, 8, 4, 6, 7, 8, 8, 10, 7, 2, 8, 8, 8, 8, 7, 8, 9, 0, 8, 10, 9, 2, 4, 8, 9, 8, 9, 8, 9, 8, 9, 10, 10, 9, 9, …
naledim
3, 1, 8, 8, 3, 2, 7, 3, 2, 7, 8, 8, 4, 7, 2, 5, 7, 7, 0, 7, 7, 6,6, 6, 8, 2, 7, 7, 7, 6, 7, 7, 8, 8, 8, 2, 7, 8, 8, 7, 7, 7, 7, 6, 8, 6,7, 1, 2, 7, 7, 2, 7, 8, 7, 7, 2, 8, 6, 7, 7, 6, 3, 6, 2, 3, 3, 7, 7, 6, 7, 6, 7, 8, 3, 4, 8, 7, 5, 8, 7, 7, 6, 8, 7, 8, 6, 7, 7, 6, 7, 7, 7, 7, 7, 7, 1, 7, 6, 8, 7, 6, 2, 6, 6, 1, 6, 6, 7, 6, 8, 7,8, 8, 9, 9, 7, 3, 7, 8, 8, 8, 8, 7, 7, 7, 8, 8, 7, 7, 7, 7, 7, 6, …
saj2k
3, 3, 7, 7, 6, 7, 6, 2, 5, 7, 6, 8, 7, 7, 2, 6, 6, 8, 1, 8, 8, 8, 4, 7, 8, 8, 6, 7, 5, 8, 7, 7, 3, 4, 6, 3, 8, 7, 8, 7, 8, 7, 6, 8, 9, 6,7, 6, 7, 7, 7, 5, 7, 7, 8, 6, 7, 6, 7, 6, 7, 6, 6, 5, 5, 6, 2, 6, 7, 6, 5, 7, 6, 8, 6, 7, 6, 5, 6, 7, 7, 6,8, 4, 7, 7, 5, 5, 7, 8, 7, 8, 8, 5, 7, 8, 2, 7, 7, 6, 5, 6, 4, 2, 6, 8, 4, 5, 6, 8, 7, 5, 7, 6, 7, 6, 4, 6, 5, 6, 7, 6, 5, 7, 5, 7, 7, 7, 6, 7, 6, 4, 6, 7,…
Fmal
6, 7, 8, 8, 10, 7, 9, 8, 10, 7, 10, 7, 8, 8, 6, 10, 10, 9, 7, 9, 8, 7,6, 8, 10, 9, 8, 7, 7, 9, 9, 7, 4, 6, 5, 5, 4, 7, 8, 7, 7, 2, 2, 7, 8, 4,10, 10, 10, 7, 9, 3, 10, 8, 10, 8, 10, 10, 10, 6, 7, 7, 6, 7, 5, 5, 5, 7, 7, 4, 7, 8, 7, 6, 10, 10, 7, 7, 7, 8, 8, 10,8, 6, 10, 8, 7, 6, 8, 7, 10, 6, 3, 10, 7, 7, 0, 7, 7, 10, 7, 6, 7, 7, 10, 7, 8, 8, 7, 6, 7, 9, 7, 10, 7, 6, 7, 7, 6, 8, 8, 7, 7, 8, 8, 8, 1…
abashir
3, 4, 8, 3, 3, 2, 8, 1, 2, 3, 8, 8, 4, 8, 3, 7, 3, 4, 1, 6, 8, 3, 2, 8, 8, 3, 4, 7, 7, 8, 8, 2, 2, 2, 2, 2, 8, 8, 9, 2, 8, 2, 2, 7, 6, 3, 7, 2, 8, 8, 8, 3, 3, 8, 3, 7, 3, 8, 7, 7, 6, 6, 7, 6, 4, 4, 3, 8, 1, 2, 7, 8, 6, 7, 9, 9, 8, 9, 8, 8, 8, 9, 3, 4, 6, 7, 6, 7, 7, 7, 7, 7, 3, 3, 8, 7, 2, 7, 7, 6, 6, 7, 2, 2, 7, 8, 7, 6, 3, 7, 6, 6,7, 7, 7, 6, 7, 7, 6, 7, 7, 8, 3, 6, 7, 8, 8, 8, 8, 7, 8, 7, 7, 7…
SFitz
5, 3, 5, 2, 6, 5, 5, 2, 8, 5, 3, 3, 7, 5, 5, 7, 7, 8, 5, 8, 5, 5,5, 7, 5, 2, 5, 4, 5, 7, 6, 6, 3, 7, 6, 1, 5, 6, 5, 4, 7, 7, 4, 6, 2, 3, 6, 7, 6, 8, 7, 3, 5, 7, 5, 6, 4, 3, 6, 6, 5, 3, 7, 5, 6, 3, 3, 3, 6, 3, 6, 6, 6, 4, 6, 6, 5, 6, 4, 6, 5, 6, 8, 6, 5, 5, 4, 3, 6, 6, 6, 4, 3, 5, 7, 4, 4, 7, 4, 5, 7, 5, 3, 2, 5, 8, 5, 5, 4, 4, 1, 1, 6, 5, 8, 5, 7, 5, 7, 7, 7, 7, 4, 7, 7, 8, 9, 9, 7, 8, 8, 7, 5, 8…
VMartin
6, 2, 6, 9, 6, 2, 7, 7, 8, 7, 4, 5, 9, 7, 2, 6, 7, 6, 5, 6, 5, 6, 7, 7, 8, 7, 3, 7, 8, 2, 8, 9, 6, 8, 9, 7, 2, 1, 7, 3, 8, 6, 3, 7, 9, 3,8, 1, 10, 4, 8, 3, 7, 8, 6, 9, 3, 6, 8, 2, 8, 6, 6, 7, 3, 7, 7, 7, 7, 4, 7, 8, 6, 2, 8, 7, 7, 8, 6, 7, 9, 7, 2, 8, 7, 8, 3, 9, 7, 9, 10, 2, 2, 7, 7, 3, 4, 8, 8, 9, 0, 2, 3, 1, 9, 3, 6, 7, 5, 2, 7, 1, 9, 9, 8, 7, 8, 6, 6, 7, 9, 7, 4, 8, 8, 10, 7, 7, 7, 8, 7, 7, 4…
salman
6, 7, 3, 6, 5, 6, 6, 4, 6, 8, 4, 6, 3, 7, 6, 6, 7, 8, 7, 7, 1, 1, 7, 6, 7, 3, 6, 7, 6, 7, 8, 7, 7, 8, 6, 6, 6, 6, 6, 7, 6, 6, 4, 7, 6, 6, 7, 4, 4, 6, 7, 6, 4, 6, 6, 6, 7, 6, 4, 6, 6, 6, 7, 6, 6, 4, 4, 4, 4, 2, 3, 3, 3, 4, 6, 6, 6, 6, 4, 7, 7, 7, 7, 6, 3, 6, 6, 6, 4, 6, 8, 6, 6, 6, 6, 7, 6, 3, 6, 6, 4, 6, 6, 4, 7, 3, 7, 6, 6, 7, 8, 7, 4, 6, 6, 6, 1, 6, 6, 6, 6, 6, 4, 6, 6, 6, 6, 4, 6, 6, 6, 6, 6, …
apate
1, 2, 2, 5, 8, 2, 7, 7, 8, 6, 7, 7, 7, 5, 1, 5, 6, 7, 5, 9, 8, 9, 5, 9, 5, 1, 3, 5, 7, 9, 1, 9, 1, 1, 8, 3, 1, 6, 7, 7, 5, 0, 5, 6, 5, 1, 8, 1, 5, 8, 8, 2, 10, 5, 8, 5, 3, 5, 6, 6, 6, 1, 5, 2, 5, 5, 6, 8, 2, 7, 10, 7, 8, 0, 10, 10, 9, 7, 7, 5, 3, 10,5, 5, 5, 2, 5, 8, 10, 9, 8, 0, 0, 8, 5, 2, 0, 5, 3, 7, 3, 3, 6, 5, 5, 2, 6, 5, 5, 5, 3, 5, 5, 6, 9, 7, 5, 2, 7, 5, 9, 8, 2, 10, 7, 8, 8, 8, 6, 7, 5, …
AJeffery
3, 2, 8, 5, 2, 2, 0, 5, 3, 5, 2, 7, 2, 2, 2, 8, 6, 8, 5, 8, 5, 0,1, 10, 10, 1, 2, 9, 9, 5, 10, 10, 1, 10, 2, 10, 10, 10, 10, 0, 1, 10, 0, 10, 10, 0, 5, 7, 5, 4, 6, 6, 6, 4, 7, 8, 7, 9, 9, 10, 10, 10, 4, 10, 0, 8, 6, 4, 9, 10, 6, 10, 10, 10, 0, 2, 10, 8, 7, 2, 2, 10, 10, 2, 6, 10, 6, 2, 3, 10, 10, 10, 6, 10, 10, 10, 9, 8, 10, 7, 10, 10, 7, 3, 3, 2, 7, 8, 7, 10, 6, 10,9, 10, 9, 2, 8, 1, 2, 8, 8, 8,…
adokrat
9, 0, 9, 7, 9, 9, 1, 1, 1, 0, 9, 10, 0, 9, 8, 9, 10, 10, 9, 9, 9, 5, 9, 10, 9, 9, 10, 1, 1, 1, 9, 10, 1, 9, 1, 9, 1, 10, 10, 9, 1, 9, 1, 9, 9, 10, 9, 1, 9, 9, 1, 1, 9, 9, 9, 1, 1, 9, 9, 1, 1, 1, 1, 1, 2, 1, 9, 1, 1, 1, 1, 9, 2, 9, 9, 1, 0, 0, 10, 10, 0, 10,0, 0, 0, 5, 5, 0, 0, 10, 10, 5, 0, 0, 10, 10, 10, 10, 10, 10, 10, 8, 0, 0, 10, 10, 10, 10, 10, 10, 0, 3,10, 10, 10, 2, 10, 2, 8, 10, 10, 0, 10…
Dilly
8, 2, 7, 5, 7, 6, 7, 7, 7, 5, 7, 9, 6, 7, 2, 7, 7, 8, 8, 8, 5, 4, 8, 4, 6, 2, 6, 7, 5, 7, 8, 10, 8, 2, 3, 3, 6, 10, 10, 8, 10, 4, 2, 4, 7, 4,5, 6, 3, 8, 7, 3, 3, 7, 3, 9, 6, 8, 7, 7, 5, 8, 6, 7, 2, 1, 1, 6, 5, 6, 6, 9, 6, 6, 6, 6, 7, 8, 8, 9, 9, 10,7, 8, 7, 8, 7, 6, 7, 7, 8, 9, 6, 9, 9, 4, 5, 7, 6, 8, 7, 3, 4, 7, 4, 6, 7, 5, 8, 5, 9, 8, 8, 7, 9, 9, 9, 7, 5, 6, 10, 8, 7, 7, 7, 9, 8, 8, 7, 6, 6, 6,…
mali
7, 3, 10, 8, 4, 6, 7, 6, 3, 6, 9, 10, 4, 10, 4, 7, 4, 7, 5, 6, 0, 10, 9, 10, 9, 6, 4, 6, 4, 5, 7, 0, 3, 7, 8, 1, 8, 10, 10, 8, 9, 7, 3, 4, 7, 3, 7, 3, 6, 9, 8, 4, 6, 8, 3, 10, 7, 10, 8, 9, 9, 3, 8, 6, 4, 10, 3, 8, 8, 8, 8, 7, 7, 9, 7, 7, 10, 9, 9, 8, 9, 9,10, 2, 5, 6, 7, 3, 6, 9, 8, 9, 7, 8, 7, 8, 5, 7, 7, 10, 9, 7, 9, 4, 7, 4, 7, 9, 6, 6, 6, 6, 9, 8, 10, 10, 9, 9, 8, 7, 8, 7, 8, 5, 7, 10, 10, 9,…
jesperrank
7, 7, 9, 5, 5, 4, 1, 8, 2, 2, 8, 6, 1, 7, 7, 2, 5, 8, 3, 8, 8, 2, 7, 4, 6, 3, 7, 3, 6, 4, 4, 6, 3, 8, 5, 6, 4, 6, 6, 4, 6, 6, 6, 4, 7, 8,7, 7, 7, 7, 7, 6, 4, 7, 4, 7, 7, 6, 7, 8, 8, 8, 2, 4, 7, 4, 6, 3, 6, 3, 3, 7, 4, 7, 7, 7, 8, 7, 7, 4, 7, 3,7, 7, 7, 7, 7, 3, 3, 3, 6, 7, 3, 7, 8, 2, 7, 3, 7, 3, 7, 3, 7, 1, 1, 8, 7, 2, 7, 7, 8, 7, 7, 4, 6, 7, 7, 7, 7, 6, 3, 4, 4, 2, 4, 7, 7, 7, 3, 3, 3, 3, 7, 7,…
sharrison
3, 7, 8, 9, 6, 2, 4, 7, 8, 4, 5, 2, 6, 6, 7, 3, 4, 5, 5, 8, 5, 5, 10, 7, 8, 0, 7, 8, 7, 6, 7, 9, 5, 8, 6, 5, 6, 7, 8, 8, 10, 8, 2, 6, 7, 6, 6, 5, 8, 9, 8, 2, 4, 8, 4, 4, 8, 6, 7, 8, 7, 3, 8, 5, 6, 8, 3, 6, 4, 6, 6, 8, 6, 8, 7, 2, 6, 9, 3, 8, 6, 9, 3, 4, 6, 6, 4, 4, 6, 7, 7, 7, 6, 3, 6, 6, 5, 6, 6, 6, 4, 6, 4, 6, 5, 6, 7, 7, 7, 4, 5, 3, 7, 7, 6, 6, 4, 6, 7, 9, 8, 8, 8, 9, 6, 8, 9, 8, 8, 8, 7, 9, 8…
u0758107
7, 4, 3, 7, 9, 1, 7, 1, 7, 3, 4, 5, 6, 3, 8, 7, 5, 4, 5, 9, 7, 8, 7, 5, 9, 3, 3, 6, 7, 8, 8, 6, 4, 7, 7, 2, 9, 9, 7, 6, 7, 7, 5, 7, 7, 4, 7, 3, 10, 10, 7, 2, 2, 7, 6, 6, 10, 7, 6, 7, 7, 6, 5, 6, 3, 7, 3, 8, 4, 8, 2, 8, 8, 10, 4, 6, 10, 10, 2, 10, 8, 10,6, 2, 6, 7, 6, 2, 7, 2, 7, 3, 8, 7, 3, 8, 3, 7, 10, 3, 7, 7, 2, 2, 7, 7, 6, 6, 8, 10, 8, 8, 7, 7, 6, 4, 7, 3, 5, 8, 6, 7, 8, 10, 7, 9, 10, 7, 8, 6…
Ymahmood
8, 2, 5, 10, 10, 7, 10, 6, 9, 5, 5, 7, 6, 4, 2, 5, 5, 7, 5, 7, 5, 10, 9, 10, 8, 8, 3, 5, 5, 7, 5, 5, 5, 3, 5, 7, 7, 5, 7, 5, 9, 8, 6, 8, 7, 5, 7, 3, 10, 8, 9, 3, 8, 8, 9, 4, 6, 8, 8, 7, 4, 3, 4, 5, 6, 5, 2, 5, 4, 5, 5, 7, 7, 5, 5, 6, 5, 5, 5, 8, 8, 8, 4, 5, 6, 7, 5, 4, 8, 4, 8, 7, 3, 6, 4, 7, 5, 5, 4, 5, 3, 3, 3, 4, 5, 4, 7, 9, 9, 5, 8, 6, 5, 7, 4, 4, 8, 6, 5, 8, 9, 7, 8, 7, 8, 7, 5, 7, 6, 8, 9, …
jimmiwaterhouse
7, 1, 2, 2, 5, 2, 8, 2, 5, 8, 2, 2, 6, 7, 2, 6, 6, 5, 5, 6, 5, 6, 7, 0, 6, 2, 2, 6, 6, 9, 3, 1, 6, 8, 0, 8, 7, 9, 8, 2, 8, 8, 2, 3, 8, 8, 7, 2, 7, 7, 8, 9, 1, 10, 10, 10, 0, 8, 9, 10, 9, 8, 9, 9, 9, 1, 9, 9, 8, 9, 9, 10, 9, 0, 9, 9, 9, 2, 2, 9, 2, 2, 2, 1, 8, 1, 9, 1, 8, 2, 9, 1, 9, 6, 2, 8, 2, 9, 9, 2, 8, 9, 9, 1, 10, 1, 9, 2, 9, 2, 8, 9, 9, 10, 10, 9, 9, 10, 9, 3, 1, 9, 1, 9, 1, 9, 2, 9, 2, 9, …
hamsta
5, 5, 10, 5, 5, 10, 5, 0, 5, 5, 5, 10, 5, 5, 0, 5, 0, 5, 0, 5, 0, 0,0, 5, 5, 0, 0, 5, 10, 0, 0, 0, 10, 0, 0, 0, 0, 0, 0, 5, 0, 0, 0, 0, 5, 5,5, 0, 0, 5, 5, 5, 5, 5, 5, 5, 5, 5, 5, 5, 5, 5, 5, 5, 5, 5, 5, 5, 5, 5, 5, 5, 5, 5, 5, 5, 5, 5, 5, 5, 5, 5,5, 0, 5, 5, 5, 0, 5, 5, 0, 5, 5, 5, 5, 5, 5, 0, 5, 5, 5, 5, 0, 5, 5, 5, 5, 7, 5, 0, 10, 5,5, 5, 5, 5, 0, 5, 5, 5, 5, 5, 5, 5, 5, 5, 5, 5, 5, 5, 5, 5, 5…
mbhoola
2, 3, 8, 8, 9, 9, 10, 5, 8, 5, 10, 10, 8, 8, 2, 8, 10, 10, 10, 10, 0, 1,9, 1, 7, 10, 8, 3, 4, 9, 3, 8, 8, 9, 8, 9, 7, 7, 5, 10, 10, 8, 9, 7, 10, 9, 7, 0, 7, 9, 8, 2, 1, 8, 4, 3, 1, 2, 8, 8, 1, 3, 7, 3, 3, 8, 7, 5, 9, 7, 5, 7, 7, 4, 9, 7, 8, 7, 3, 9, 8, 9, 3, 1, 1, 8, 7, 2, 8, 2, 8, 8, 7, 7, 6, 7, 8, 8, 7, 3, 2, 8, 6, 9, 8, 1, 7, 6, 9, 8, 3, 7, 8, 4, 9, 7, 8, 4, 7, 3, 5, 3, 3, 8, 3, 8, 7, 7, 8, 8,…
SueC
6, 5, 8, 2, 5, 1, 6, 5, 4, 3, 7, 6, 3, 6, 7, 6, 7, 8, 5, 7, 1, 7, 3, 8, 8, 2, 6, 7, 7, 8, 8, 7, 3, 3, 4, 5, 6, 6, 8, 4, 4, 5, 4, 8, 6, 3, 8, 6, 3, 7, 8, 3, 5, 8, 6, 8, 5, 6, 4, 3, 8, 4, 7, 4, 7, 4, 6, 6, 7, 6, 8, 6, 4, 4, 6, 8, 8, 8, 6, 7, 7, 7,7, 6, 4, 5, 3, 7, 5, 6, 7, 6, 3, 7, 7, 4, 2, 6, 7, 4, 8, 6, 7, 2, 4, 5, 7, 6, 7, 7, 4, 7, 7, 7, 5, 7, 7, 5, 5, 7, 7, 7, 7, 5, 8, 7, 7, 5, 6, 5, 3, 8, 7, 6…
EEsse
5, 8, 9, 4, 7, 1, 8, 8, 2, 5, 8, 8, 5, 8, 2, 8, 1, 6, 9, 9, 2, 2,6, 2, 5, 1, 3, 1, 8, 8, 8, 6, 4, 7, 1, 6, 3, 6, 5, 4, 7, 4, 2, 8, 4, 9,9, 1, 9, 8, 9, 2, 1, 8, 2, 7, 2, 9, 6, 7, 7, 6, 5, 5, 7, 4, 6, 9, 7, 8, 8, 7, 3, 1, 8, 8, 6, 7, 8, 6, 9, 9,4, 6, 7, 7, 8, 2, 7, 8, 9, 9, 7, 8, 8, 9, 1, 4, 7, 7, 6, 7, 7, 6, 5, 4, 6, 7, 8, 8, 7, 4, 7, 7, 6, 4, 7, 4, 8, 8, 9, 3, 5, 4, 7, 9, 9, 7, 9, 9, 9, 5, 5, 9, …
raj
7, 1, 7, 8, 9, 4, 7, 9, 8, 8, 8, 8, 8, 4, 2, 8, 9, 9, 7, 9, 9, 2, 7, 8, 9, 6, 8, 9, 8, 7, 9, 7, 6, 6, 9, 4, 4, 6, 9, 8, 7, 6, 2, 9, 9, 2, 7, 8, 7, 7, 8, 3, 6, 7, 6, 7, 7, 8, 7, 7, 8, 7, 7, 4, 7, 7, 6, 7, 3, 6, 6, 6, 6, 8, 7, 7, 9, 7, 8, 7, 4, 7, 3, 7, 7, 8, 7, 7, 7, 8, 6, 8, 6, 7, 7, 8, 6, 8, 7, 6, 7, 6, 3, 6, 6, 8, 7, 6, 6, 8, 6, 7, 10, 7, 9, 7, 7, 7, 6, 6, 6, 5, 6, 6, 5, 6, 8, 5, 5, 4, 6, 5, 5,…
DC
5, 7, 6, 5, 3, 2, 8, 8, 2, 3, 1, 7, 5, 1, 8, 6, 9, 3, 5, 5, 5, 8, 8, 4, 10, 2, 4, 5, 10, 10, 10, 6, 7, 7, 3, 1, 4, 6, 9, 8, 10, 7, 7, 6, 3, 7,8, 3, 6, 9, 7, 5, 5, 7, 5, 8, 7, 5, 7, 6, 5, 6, 7, 6, 4, 3, 2, 7, 6, 5, 6, 7, 6, 6, 6, 7, 6, 7, 6, 9, 10, 9, 10, 7, 7, 7, 6, 10, 4, 8, 8, 9, 10, 3, 6, 5, 3, 5, 9, 6, 6, 5, 3, 7, 8, 9, 7, 7, 8, 9, 0, 7 9, 5, 10, 2, 5, 4, 9, 7, 8, 5, 8, 1, 8, 9, 10, 10, 8, 5,…
srashid
6, 8, 8, 8, 9, 3, 8, 5, 8, 1, 9, 9, 5, 7, 7, 5, 5, 9, 6, 8, 5, 8,4, 7, 9, 3, 8, 7, 6, 5, 9, 2, 3, 10, 8, 5, 5, 6, 7, 2, 8, 4, 3, 8, 7, 3,9, 7, 5, 5, 8, 2, 9, 7, 8, 5, 9, 7, 7, 2, 2, 2, 6, 4, 7, 7, 5, 7, 8, 3, 9, 4, 7, 3, 7, 5, 7, 7, 7, 8, 8, 9,7, 5, 3, 5, 5, 3, 1, 8, 5, 7, 2, 5, 2, 9, 5, 3, 7, 2, 5, 6, 1, 5, 5, 8, 7, 8, 7, 8, 4, 5,8, 7, 9, 5, 5, 5, 5, 9, 9, 5, 3, 5, 5, 7, 9, 8, 7, 7, 8, 7, 5, 7, …
richie
4, 6, 7, 1, 2, 7, 2, 5, 0, 6, 7, 3, 0, 6, 2, 6, 2, 8, 5, 3, 2, 0, 5, 8, 10, 0, 9, 8, 9, 7, 9, 7, 6, 0, 3, 2, 4, 6, 9, 5, 7, 0, 7, 7, 10, 4, 7, 2, 8, 8, 6, 5, 7, 7, 7, 9, 3, 8, 4, 6, 8, 8, 7, 7, 0, 0, 0, 8, 7, 7, 8, 8, 8, 2, 6, 8, 8, 6, 2, 7, 7, 9, 9, 9, 6, 10, 4, 4, 7, 7, 10, 10, 9, 10, 10, 8, 5, 7, 8, 6, 9, 8, 3, 7, 5, 8, 8, 10, 6, 9, 10, 10,7, 10, 8, 3, 6, 5, 3, 10, 9, 7, 9, 2, 8, 2, 5, 9, 7, 7…
pickles
3, 9, 6, 9, 2, 9, 5, 10, 10, 1, 10, 6, 8, 2, 5, 5, 8, 3, 5, 10, 10, 7,5, 10, 10, 4, 10, 6, 3, 3, 8, 10, 2, 4, 2, 1, 2, 6, 8, 8, 10, 3, 5, 5, 4, 2, 8, 0, 2, 8, 9, 2, 8, 10, 7, 4, 5, 6, 8, 7, 8, 0, 6, 0, 10, 10, 6, 8, 0, 1, 7, 8, 5, 10, 5, 8, 9, 2, 6, 9, 7, 10, 5, 2, 4, 6, 2, 4, 6, 7, 8, 2, 2, 1, 3, 3, 2, 6, 5, 4, 3, 4, 3, 1, 5, 2, 5, 6, 6, 5, 6, 3, 10, 4, 10, 8, 7, 6, 8, 7, 9, 6, 5, 6, 7, 10, 10, …
samigtr
8, 2, 8, 8, 8, 0, 5, 7, 8, 6, 10, 10, 7, 6, 2, 8, 6, 5, 5, 7, 6, 7,10, 3, 3, 1, 8, 7, 10, 10, 3, 6, 5, 10, 3, 10, 10, 7, 8, 7, 10, 8, 1, 9, 5, 8,4, 4, 8, 10, 7, 5, 3, 7, 8, 9, 0, 6, 6, 3, 3, 6, 10, 5, 6, 3, 4, 6, 5, 8, 7, 8, 7, 10, 6, 1, 8, 7, 1, 10, 6, 8, 4, 7, 3, 8, 8, 10, 0, 8, 10, 10, 7, 9, 7, 10, 6, 10, 2, 3, 2, 6, 6, 5, 8, 7, 6, 2, 10, 10, 2, 6, 8, 5, 7, 7, 9, 2, 5, 7, 8, 4, 10, 7, 3, 5, 7,…
sheereen
3, 1, 8, 9, 7, 5, 5, 6, 2, 7, 8, 8, 8, 7, 2, 8, 9, 8, 9, 9, 1, 1, 8, 8, 9, 6, 8, 8, 7, 7, 8, 9, 9, 9, 7, 5, 2, 9, 8, 9, 2, 8, 9, 1, 5, 1,9, 1, 2, 9, 9, 2, 6, 9, 8, 7, 9, 6, 9, 5, 5, 3, 8, 4, 7, 6, 7, 9, 7, 7, 7, 6, 7, 9, 9, 9, 4, 7, 8, 8, 9, 9,3, 8, 8, 1, 9, 6, 6, 5, 7, 5, 1, 5, 6, 8, 2, 5, 5, 9, 5, 6, 9, 2, 7, 2, 6, 5, 2, 6, 1, 2,7, 7, 5, 2, 9, 8, 5, 8, 5, 8, 8, 8, 7, 8, 9, 6, 9, 7, 9, 9, 8, 6, …
jjohnson
3, 0, 10, 7, 7, 8, 6, 5, 3, 7, 6, 7, 5, 3, 0, 5, 3, 7, 0, 3, 6, 0, 3, 9, 9, 1, 2, 7, 8, 7, 9, 10, 9, 10, 8, 1, 7, 9, 9, 6, 8, 9, 7, 10, 10, 5,8, 0, 8, 10, 10, 5, 7, 8, 9, 7, 2, 8, 10, 7, 8, 8, 6, 8, 1, 2, 1, 7, 4, 4, 7, 7, 4, 5, 8, 8, 9, 6, 7, 8, 9, 10,7, 2, 3, 4, 7, 1, 2, 6, 9, 9, 10, 10, 9, 8, 6, 8, 8, 7, 4, 5, 4, 8, 7, 2, 7, 5, 4, 9, 8, 4,8, 6, 8, 3, 2, 3, 4, 6, 5, 3, 6, 7, 7, 8, 10, 7, 8, 4, …
arn
5, 1, 3, 2, 6, 4, 7, 1, 1, 8, 7, 10, 5, 4, 1, 7, 4, 7, 8, 8, 5, 5, 3, 3, 9, 1, 3, 7, 7, 3, 9, 5, 1, 3, 3, 8, 3, 4, 8, 5, 6, 5, 3, 7, 3, 7,7, 4, 7, 9, 8, 2, 8, 9, 3, 6, 3, 7, 3, 3, 10, 3, 7, 3, 7, 5, 7, 9, 2, 0, 4, 3, 7, 6, 7, 10, 6, 4, 9, 3, 3, 10,6, 7, 5, 8, 4, 7, 5, 7, 7, 7, 2, 6, 7, 8, 5, 7, 6, 7, 5, 7, 2, 3, 5, 4, 7, 5, 5, 6, 7, 4, 5, 7, 8, 6, 7, 5, 6, 7, 8, 5, 7, 5, 5, 5, 5, 8, 5, 7, 6, 6, 5…
jsmith
5, 2, 9, 2, 5, 6, 3, 3, 5, 5, 6, 3, 5, 6, 2, 6, 5, 8, 4, 6, 4, 8, 4, 7, 7, 6, 4, 7, 7, 5, 7, 7, 4, 7, 5, 5, 6, 7, 7, 4, 9, 8, 5, 8, 6, 5,8, 8, 4, 7, 6, 2, 6, 7, 7, 5, 8, 3, 6, 3, 3, 6, 7, 7, 3, 3, 3, 7, 7, 4, 5, 6, 6, 4, 4, 7, 7, 7, 7, 4, 7, 7,9, 3, 5, 8, 4, 2, 8, 8, 8, 6, 9, 6, 7, 7, 7, 5, 8, 5, 8, 6, 7, 6, 8, 3, 6, 7, 6, 7, 6, 8, 5, 8, 3, 3, 7, 5, 5, 7, 3, 6, 7, 10, 7, 8, 5, 5, 7, 4, 4, 4, 3, 5…
Nate
6, 3, 8, 7, 7, 7, 6, 7, 4, 8, 10, 9, 4, 7, 8, 4, 8, 8, 5, 7, 3, 7,6, 4, 8, 4, 3, 7, 7, 8, 8, 9, 3, 8, 9, 3, 8, 3, 8, 3, 1, 9, 7, 9, 6, 7,8, 3, 7, 9, 8, 3, 7, 8, 3, 9, 8, 8, 8, 8, 2, 8, 6, 3, 4, 3, 4, 8, 7, 7, 7, 7, 8, 3, 7, 6, 8, 9, 4, 8, 7, 9, 10, 4, 8, 6, 4, 2, 7, 9, 10, 8, 7, 8, 7, 4, 6, 3, 2, 2, 7, 6, 9, 6, 8, 2, 7, 5, 5, 8, 8, 3,8, 8, 8, 6, 8, 6, 7, 8, 8, 8, 4, 7, 4, 7, 6, 7, 7, 7, 4, 7, 4, …
iftikharhussain
6, 3, 8, 8, 7, 0, 10, 2, 8, 8, 9, 9, 6, 7, 3, 6, 8, 8, 6, 8, 2, 9,8, 8, 8, 6, 3, 7, 4, 8, 8, 7, 5, 2, 8, 2, 3, 7, 7, 8, 7, 2, 8, 8, 6, 3, 7, 3, 2, 8, 7, 4, 6, 8, 7, 3, 1, 8, 7, 2, 4, 6, 6, 7, 2, 3, 3, 7, 2, 8, 8, 2, 4, 8, 8, 8, 10, 8, 8, 8, 7, 10, 7, 3, 2, 8, 7, 3, 3, 4, 7, 8, 3, 7, 7, 7, 3, 7, 6, 2, 6, 7, 1, 3, 7, 7, 7, 6, 3, 7, 10, 8, 8, 7, 8, 6, 7, 7, 4, 8, 9, 8, 7, 7, 5, 8, 9, 7, 4, 8, 6, 9, …
sbusgh
3, 3, 8, 2, 3, 6, 2, 2, 2, 3, 7, 8, 3, 8, 3, 9, 3, 9, 3, 2, 2, 2,3, 7, 9, 9, 6, 8, 7, 3, 8, 6, 3, 9, 4, 7, 7, 6, 8, 3, 8, 8, 4, 7, 7, 4,8, 6, 7, 7, 5, 6, 8, 3, 8, 6, 7, 8, 8, 7, 7, 8, 9, 5, 1, 7, 3, 4, 4, 7, 6, 7, 8, 8, 4, 4, 7, 8, 6, 8, 7, 9,5, 5, 5, 7, 3, 7, 3, 8, 8, 7, 7, 8, 6, 7, 7, 8, 8, 9, 6, 6, 3, 6, 5, 3, 7, 8, 8, 7, 6, 7,5, 5, 5, 5, 5, 5, 5, 5, 5, 5, 5, 5, 5, 5, 7, 7, 7, 5, 7, 7, 7, 7, 7…
bd80xo
3, 6, 4, 4, 6, 4, 6, 4, 7, 4, 7, 6, 3, 6, 6, 4, 6, 6, 4, 6, 4, 3, 6, 3, 4, 4, 4, 4, 7, 4, 4, 5, 6, 6, 4, 3, 6, 6, 7, 6, 3, 6, 8, 3, 6, 4, 6, 6, 2, 6, 6, 4, 3, 4, 6, 4, 8, 6, 6, 6, 4, 4, 6, 4, 6, 5, 4, 6, 0, 0, 0, 0, 0, 0, 0, 0, 0, 0, 0, 0, 0, 0, 0, 0, 0, 0, 0, 0, 0, 0, 0, 0, 0, 0, 0, 0, 0, 0, 0, 0, 0, 0, 0, 0, 0, 0, 0, 0, 0, 0, 0, 0,0, 0, 0, 0, 0, 0, 0, 0, 0, 0, 0, 0, 0, 0, 0, 0, 0, 0, 0, 0, 0, 0…
zohaibcheema
3, 4, 6, 7, 7, 4, 7, 2, 7, 6, 8, 7, 7, 6, 3, 7, 6, 7, 7, 7, 6, 8, 6, 6, 7, 6, 3, 4, 7, 7, 7, 4, 4, 6, 3, 7, 4, 7, 7, 4, 6, 7, 3, 7, 6, 4,7, 4, 3, 6, 7, 3, 7, 6, 7, 7, 4, 7, 7, 6, 4, 6, 3, 7, 3, 3, 3, 6, 4, 4, 6, 7, 6, 4, 6, 6, 6, 7, 4, 7, 3, 7, 7, 7, 3, 7, 7, 7, 7, 6, 7, 6, 3, 6, 7, 7, 3, 7, 7, 7, 4, 6, 3, 6, 7, 3, 7, 6, 6, 7, 7, 7, 6, 7, 7, 7, 7, 7, 6, 7, 7, 7, 6, 7, 7, 8, 8, 7, 6, 8, 8, 6, 6, 8…
martin
5, 1, 8, 10, 7, 9, 3, 8, 9, 6, 0, 0, 6, 5, 6, 3, 9, 2, 9, 8, 9, 9,1, 2, 0, 8, 4, 6, 8, 0, 1, 9, 5, 4, 4, 2, 8, 6, 3, 2, 7, 2, 2, 10, 10, 4, 6, 0, 6, 4, 6, 3, 9, 9, 6, 1, 3, 3, 8, 3, 8, 6, 7, 7, 3, 2, 2, 9, 1, 3, 8, 7, 8, 7, 7, 7, 9, 6, 7, 9, 9, 9, 1, 1, 0, 4, 4, 0, 3, 1, 6, 6, 8, 3, 3, 8, 9, 1, 1, 2, 10, 9, 5, 3, 6, 7, 5, 6, 9, 7, 3, 9, 5, 3, 3, 4, 8, 3, 8, 4, 4, 1, 3, 8, 1, 5, 5, 8, 6, 6, 5, 6, …
anthdmo
6, 0, 2, 8, 5, 1, 7, 5, 7, 7, 5, 5, 7, 6, 0, 3, 8, 6, 5, 7, 6, 8, 7, 3, 3, 1, 1, 7, 8, 7, 6, 3, 6, 7, 3, 2, 7, 6, 6, 6, 7, 6, 6, 6, 7, 7, 8, 3, 4, 7, 7, 7, 7, 6, 7, 3, 2, 3, 4, 6, 3, 6, 6, 6, 2, 3, 2, 6, 4, 4, 7, 6, 7, 7, 3, 2, 3, 6, 4, 6, 7, 7, 7, 2, 1, 6, 3, 6, 3, 7, 9, 7, 6, 10, 8, 8, 5, 7, 6, 7, 6, 4, 7, 6, 6, 2, 7, 7, 3, 8, 7, 7,7, 7, 7, 8, 8, 7, 7, 7, 7, 3, 6, 8, 3, 7, 10, 8, 8, 8, 7, 6, 6,…
kerribyrnes
3, 1, 7, 10, 2, 0, 4, 1, 10, 7, 3, 1, 3, 8, 5, 6, 8, 7, 0, 4, 0, 7, 8, 9, 7, 8, 7, 7, 6, 6, 7, 6, 6, 8, 8, 7, 4, 6, 6, 8, 2, 9, 3, 3, 3, 4,5, 6, 1, 7, 9, 4, 2, 8, 7, 4, 1, 8, 8, 3, 2, 8, 6, 4, 3, 4, 2, 8, 8, 3, 7, 6, 8, 3, 8, 6, 8, 4, 4, 4, 8, 9, 3, 2, 6, 8, 7, 4, 8, 6, 8, 7, 6, 7, 7, 7, 6, 4, 4, 6, 7, 7, 2, 2, 6, 4, 4, 7, 8, 7, 8, 4,6, 4, 8, 3, 3, 4, 3, 8, 7, 6, 6, 1, 4, 6, 6, 4, 6, 3, 2, 6, 6, …
ngulbahar
5, 2, 7, 10, 8, 7, 7, 1, 0, 7, 8, 8, 7, 8, 1, 1, 9, 10, 5, 10, 7, 5,7, 3, 9, 0, 2, 8, 6, 7, 9, 8, 5, 7, 7, 5, 5, 9, 8, 9, 9, 5, 8, 8, 5, 9,8, 0, 8, 8, 7, 2, 2, 9, 5, 7, 8, 8, 7, 7, 8, 2, 7, 5, 7, 3, 3, 7, 7, 8, 3, 8, 4, 8, 7, 7, 8, 6, 7, 8, 10, 7, 8, 3, 6, 8, 7, 2, 7, 8, 8, 4, 4, 8, 7, 7, 7, 8, 7, 2, 7, 5, 5, 7, 3, 2, 8, 8, 7, 8, 10, 7, 8, 0, 0, 0, 0, 0, 0, 0, 0, 0, 0, 0, 0, 0, 0, 0, 0, 0, 0, 0, …
ewall
8, 0, 6, 8, 8, 8, 3, 2, 10, 10, 6, 2, 10, 10, 0, 7, 10, 8, 5, 10, 6, 9,7, 9, 10, 1, 8, 6, 6, 7, 10, 4, 1, 4, 9, 2, 4, 10, 9, 9, 6, 2, 1, 1, 7, 6,10, 3, 9, 10, 10, 5, 2, 9, 6, 7, 10, 8, 8, 10, 10, 0, 7, 1, 9, 9, 9, 6, 6, 7, 6, 8, 8, 3, 10, 8, 10, 7, 9, 9, 9, 9,7, 9, 10, 6, 2, 6, 8, 10, 10, 4, 4, 8, 8, 7, 4, 8, 9, 9, 7, 6, 3, 4, 3, 1, 6, 6, 4, 6, 6, 8,9, 10, 10, 8, 10, 7, 7, 10, 8, 9, 8, 9, 9, 10, …
layla
5, 1, 5, 6, 10, 7, 8, 9, 7, 7, 7, 7, 5, 8, 2, 6, 7, 8, 7, 8, 7, 8, 9, 5, 8, 3, 7, 5, 5, 7, 9, 6, 3, 7, 7, 8, 6, 8, 5, 5, 7, 7, 5, 8, 10, 8,8, 3, 5, 6, 8, 9, 5, 8, 7, 5, 8, 7, 5, 10, 10, 7, 8, 5, 3, 3, 4, 8, 5, 3, 8, 7, 8, 4, 9, 6, 3, 5, 9, 9, 3, 8, 8, 5, 6, 4, 5, 5, 8, 9, 9, 6, 3, 8, 9, 7, 3, 8, 9, 5, 8, 5, 5, 4, 5, 8, 6, 8, 7, 8, 9, 6, 8, 5, 5, 7, 8, 5, 8, 5, 9, 5, 7, 6, 7, 10, 7, 6, 6, 7, 6, 5,…
Sivers
6, 9, 7, 9, 0, 7, 5, 0, 0, 0, 7, 0, 2, 6, 10, 0, 1, 0, 4, 6, 0, 0,7, 10, 10, 10, 2, 1, 10, 6, 9, 6, 6, 6, 8, 7, 9, 7, 8, 3, 6, 4, 1, 3, 8, 2,8, 0, 3, 7, 10, 1, 2, 10, 4, 10, 3, 8, 8, 3, 8, 8, 10, 7, 0, 9, 0, 8, 9, 10, 7, 7, 7, 0, 3, 10, 3, 7, 6, 9, 4, 7,8, 8, 2, 7, 10, 4, 7, 10, 10, 10, 10, 8, 7, 10, 4, 2, 4, 2, 9, 3, 2, 9, 9, 3, 8, 7, 2, 10, 9, 9, 7, 4, 8, 6, 10, 7, 3, 8, 3, 8, 2, 8, 8, 8, 2, 8,…
cjireland
4, 6, 8, 9, 7, 2, 5, 5, 8, 8, 2, 2, 7, 8, 4, 6, 10, 9, 9, 9, 4, 7, 5, 9, 9, 8, 6, 5, 6, 4, 7, 8, 3, 5, 4, 4, 3, 6, 6, 5, 7, 7, 6, 8, 7, 2, 7, 7, 5, 7, 7, 3, 6, 6, 5, 6, 8, 6, 7, 3, 7, 5, 6, 4, 6, 6, 7, 7, 6, 4, 4, 6, 4, 4, 6, 7, 6, 7, 7, 7, 8, 7, 3, 6, 6, 6, 6, 4, 6, 6, 7, 7, 3, 7, 4, 6, 6, 4, 4, 3, 4, 4, 4, 2, 7, 4, 4, 6, 4, 6, 4, 4, 6, 7, 7, 6, 8, 6, 4, 6, 6, 6, 7, 8, 7, 9, 7, 7, 6, 3, 8, 3, 7,…
kcharles
9, 1, 8, 7, 9, 8, 5, 3, 9, 7, 7, 6, 8, 8, 2, 4, 3, 8, 4, 9, 8, 7, 6, 7, 9, 1, 3, 7, 7, 8, 7, 10, 6, 3, 8, 4, 3, 8, 9, 7, 5, 2, 9, 8, 3, 3,5, 3, 6, 7, 8, 3, 2, 8, 3, 6, 10, 8, 7, 7, 8, 3, 7, 3, 7, 3, 3, 7, 8, 7, 7, 8, 8, 8, 8, 6, 8, 8, 7, 6, 9, 10, 7, 9, 9, 6, 7, 7, 5, 8, 8, 6, 1, 6, 7, 4, 4, 6, 9, 8, 5, 7, 7, 2, 8, 9, 9, 7, 8, 8, 5, 6, 7, 7, 8, 4, 5, 5, 4, 7, 5, 3, 3, 2, 8, 7, 3, 6, 8, 7, 7, 9, 6…
smasood
2, 3, 8, 2, 7, 2, 5, 6, 4, 5, 8, 8, 8, 7, 3, 7, 6, 7, 7, 7, 6, 7, 7, 3, 7, 6, 7, 7, 6, 7, 7, 6, 7, 7, 7, 6, 7, 7, 7, 7, 7, 7, 7, 7, 7, 6, 7, 7, 4, 7, 8, 3, 7, 8, 3, 7, 6, 7, 8, 6, 8, 7, 8, 5, 4, 3, 4, 7, 8, 6, 7, 7, 7, 7, 7, 4, 8, 7, 4, 7, 7, 8,8, 8, 8, 7, 7, 3, 4, 7, 8, 7, 7, 4, 7, 4, 4, 4, 7, 7, 6, 7, 4, 4, 7, 7, 7, 5, 7, 8, 6, 4, 7, 7, 7, 4, 9, 5, 7, 7, 8, 7, 6, 7, 7, 8, 9, 7, 6, 8, 7, 8, 7, 8…
szpilka
7, 9, 8, 5, 9, 1, 4, 1, 5, 1, 10, 7, 8, 4, 5, 10, 9, 5, 10, 9, 1, 10, 4, 9, 10, 10, 3, 8, 9, 6, 10, 10, 10, 1, 5, 3, 0, 10, 6, 7, 1, 2, 0, 0, 0, 0, 0, 0, 0, 0, 0, 0, 0, 0, 0, 0, 0, 0, 0, 0, 0, 0, 0, 0, 0, 0, 0, 0, 0, 0, 0, 0, 0, 0, 0, 0, 0, 0, 0, 0, 0, 0, 0, 0, 0, 0, 0, 0, 0, 0, 0, 0, 0, 0, 0, 0, 0, 0, 0, 0, 0, 0, 0, 0, 0, 0, 0, 0, 0, 0, 0, 0, 0, 0, 0, 0, 0, 0, 0, 0, 0, 0, 0, 0, 0, 0, 0, 0, 0, 0,…
verylikeawhale
8, 3, 8, 6, 3, 9, 3, 10, 1, 9, 6, 0, 3, 9, 0, 1, 2, 10, 5, 7, 0, 3,7, 10, 8, 5, 9, 10, 10, 10, 10, 10, 10, 10, 6, 3, 10, 10, 4, 7, 8, 10, 7, 10, 7, 3, 10, 8, 6, 10, 9, 7, 10, 10, 10, 10, 8, 10, 10, 10, 9, 10, 10, 10, 0, 0, 0, 8, 7, 10, 10, 10, 10, 10, 0, 8, 7, 10, 7, 10, 10, 9, 10, 4, 2, 9, 10, 3, 2, 10, 10, 10, 8, 10, 8, 10, 10, 10, 10, 3, 10, 10, 2, 8, 9, 1, 10, 10, 1, 10, 9, 10], 8, 9, 9, 2, 1…
AnneF
7, 3, 8, 2, 7, 6, 6, 10, 5, 5, 7, 6, 3, 3, 3, 3, 1, 8, 2, 2, 6, 6,3, 10, 9, 3, 7, 6, 6, 7, 8, 9, 4, 4, 3, 8, 3, 8, 8, 3, 4, 3, 3, 8, 3, 2, 8, 7, 7, 7, 7, 4, 6, 7, 7, 9, 9, 8, 9, 8, 8, 8, 6, 7, 3, 6, 3, 7, 6, 6, 7, 9, 7, 7, 6, 4, 4, 7, 8, 8, 4, 7,7, 7, 8, 7, 8, 6, 7, 9, 8, 4, 6, 8, 8, 7, 6, 7, 8, 8, 6, 7, 6, 3, 6, 6, 8, 7, 8, 8, 6, 7, 8, 8, 9, 8, 5, 7, 5, 10, 9, 9, 9, 4, 8, 9, 5, 9, 7, 6, 8, 6, 6,…
Pchez
3, 7, 9, 10, 8, 1, 10, 10, 9, 0, 0, 0, 4, 1, 8, 10, 8, 1, 5, 10, 0, 0, 10, 9, 10, 10, 1, 9, 10, 10, 7, 7, 8, 10, 1, 1, 7, 10, 9, 8, 10, 10, 1, 9, 10, 2, 9, 5, 9, 9, 9, 4, 0, 10, 9, 4, 10, 10, 8, 8, 2, 1, 9, 9, 4, 2, 7, 2, 8, 6, 4, 8, 10, 1, 10, 6, 1, 7, 2, 8, 8, 8, 10, 0, 1, 1, 4, 0, 3, 8, 10, 10, 9, 7, 7, 9, 9, 2, 3, 0, 9, 8, 9, 1, 9, 1, 7, 8, 0, 9, 6, 7, 1, 2, 2, 4, 9, 6, 3, 8, 8, 8, 3, 9, 1, 9…
adam
7, 8, 2, 9, 3, 1, 8, 0, 7, 7, 2, 0, 2, 8, 2, 7, 9, 10, 0, 10, 8, 8, 7, 7, 9, 3, 5, 7, 4, 7, 8, 3, 2, 7, 4, 2, 7, 3, 8, 5, 6, 3, 3, 8, 7, 6,4, 1, 9, 9, 9, 2, 9, 10, 10, 6, 6, 8, 8, 10, 8, 4, 5, 2, 8, 9, 7, 8, 6, 8, 7, 8, 8, 3, 10, 10, 4, 10, 8, 10, 7, 7, 3, 3, 5, 1, 3, 6, 3, 5, 6, 3, 1, 1, 2, 3, 3, 6, 7, 7, 3, 2, 3, 1, 7, 8, 7, 6, 6, 3, 3, 2, 8, 6, 3, 2, 3, 3, 5, 8, 7, 6, 3, 6, 8, 8, 7, 8, 10, 8, …
dorothea
6, 4, 4, 3, 3, 6, 6, 6, 3, 3, 3, 4, 6, 6, 6, 6, 4, 4, 9, 6, 6, 3,4, 4, 6, 6, 6, 6, 7, 6, 7, 7, 7, 4, 6, 7, 6, 6, 9, 8, 4, 4, 2, 7, 7, 8,8, 7, 4, 6, 6, 6, 7, 7, 3, 6, 7, 6, 6, 6, 6, 4, 7, 6, 2, 2, 2, 6, 4, 4, 6, 4, 6, 4, 6, 7, 3, 7, 3, 6, 3, 4, 6, 6, 6, 6, 6, 6, 6, 4, 6, 9, 2, 6, 3, 7, 6, 6, 6, 6, 6, 6, 6, 4, 6, 4, 6, 6, 6, 6, 7, 6, 6, 6, 7, 4, 6, 7, 7, 7, 6, 6, 6, 4, 7, 9, 3, 4, 6, 4, 6, 6, 6, 7,…
Muzzfather
6, 1, 1, 8, 7, 5, 7, 2, 8, 8, 2, 2, 5, 7, 3, 5, 4, 5, 8, 8, 7, 6, 8, 0, 8, 5, 6, 7, 8, 7, 7, 0, 1, 7, 2, 9, 3, 6, 8, 7, 5, 6, 5, 7, 5, 5,6, 2, 5, 7, 6, 4, 7, 7, 8, 9, 3, 5, 7, 2, 9, 5, 5, 6, 6, 3, 3, 5, 7, 4, 7, 6, 7, 4, 7, 3, 5, 6, 3, 6, 5, 7, 6, 6, 4, 6, 3, 5, 6, 6, 8, 7, 3, 7, 6, 5, 4, 3, 7, 4, 2, 6, 5, 3, 6, 3, 6, 6, 7, 5, 7, 5,7, 6, 3, 6, 8, 5, 7, 8, 7, 5, 5, 8, 7, 8, 9, 8, 5, 7, 5, 7, 7, 7,…
dlansang
3, 7, 8, 5, 8, 2, 7, 7, 3, 7, 8, 7, 4, 7, 3, 6, 4, 7, 4, 6, 2, 8,3, 5, 2, 3, 7, 6, 3, 3, 7, 2, 4, 7, 3, 3, 4, 7, 8, 3, 3, 6, 3, 7, 7, 4, 4, 1, 3, 7, 8, 7, 8, 6, 4, 6, 9, 6, 4, 3, 7, 3, 4, 4, 4, 3, 6, 6, 6, 4, 7, 3, 4, 3, 4, 6, 6, 4, 7, 3, 7, 8,2, 7, 3, 3, 3, 7, 7, 7, 7, 7, 4, 7, 4, 7, 3, 7, 3, 8, 7, 5, 3, 3, 3, 3, 7, 7, 4, 3, 8, 3, 7, 7, 4, 7, 7, 3, 7, 6, 7, 4, 7, 6, 4, 8, 9, 6, 7, 8, 7, 8, 7, 6,…
smunir
5, 1, 4, 8, 7, 7, 9, 8, 1, 8, 8, 7, 9, 9, 1, 9, 9, 9, 8, 9, 5, 9,6, 9, 8, 4, 3, 4, 7, 3, 8, 8, 7, 3, 7, 2, 7, 9, 8, 8, 9, 6, 3, 4, 2, 4,5, 7, 8, 9, 8, 2, 3, 10, 7, 6, 8, 6, 7, 3, 7, 5, 5, 3, 5, 5, 3, 8, 8, 6, 7, 8, 9, 8, 8, 9, 10, 7, 7, 7, 5, 8,5, 8, 6, 5, 3, 3, 8, 3, 2, 4, 1, 4, 6, 2, 2, 2, 4, 6, 7, 4, 3, 4, 6, 6, 7, 5, 8, 6, 2, 3,8, 8, 8, 5, 9, 7, 8, 8, 10, 6, 6, 9, 4, 10, 10, 10, 7, 8, 10, 8, …
tbonsa
6, 3, 7, 6, 6, 7, 4, 5, 3, 5, 7, 7, 4, 7, 4, 6, 6, 8, 5, 6, 3, 6,7, 4, 7, 3, 4, 6, 6, 5, 7, 8, 7, 3, 7, 5, 7, 7, 7, 7, 7, 3, 5, 7, 4, 6,3, 6, 6, 7, 7, 5, 3, 6, 3, 7, 7, 7, 7, 6, 7, 7, 7, 6, 3, 6, 4, 4, 4, 6, 6, 4, 4, 6, 7, 4, 8, 7, 4, 6, 7, 6,3, 6, 7, 7, 7, 6, 3, 6, 3, 6, 6, 3, 4, 4, 6, 7, 6, 3, 4, 6, 3, 4, 7, 7, 6, 7, 4, 4, 3, 4, 6, 4, 6, 6, 7, 5, 6, 3, 6, 3, 4, 7, 3, 6, 6, 7, 7, 3, 4, 6, 5, 6, …
SBall
9, 1, 1, 7, 8, 1, 8, 6, 9, 8, 1, 1, 9, 8, 0, 8, 8, 8, 5, 9, 10, 9,4, 7, 9, 9, 3, 7, 8, 8, 10, 10, 5, 7, 6, 7, 7, 8, 8, 3, 10, 7, 4, 9, 6, 4,10, 8, 7, 7, 7, 6, 8, 7, 7, 8, 9, 7, 9, 8, 8, 8, 9, 9, 1, 2, 2, 9, 9, 8, 9, 9, 10, 7, 6, 7, 7, 8, 8, 7, 8, 9, 8, 8, 9, 8, 8, 8, 9, 9, 9, 7, 7, 10, 8, 8, 8, 8, 9, 9, 8, 6, 3, 7, 7, 6, 8, 8, 7, 8, 8, 7,9, 10, 9, 7, 9, 7, 6, 9, 8, 8, 8, 8, 9, 9, 10, 9, 5, 9, 8, …
rhayat
5, 3, 6, 8, 3, 3, 7, 8, 1, 7, 9, 7, 7, 10, 3, 3, 2, 1, 1, 9, 1, 0,5, 9, 10, 2, 8, 8, 6, 5, 9, 10, 8, 9, 2, 8, 3, 1, 10, 2, 8, 9, 7, 10, 1, 1,7, 1, 0, 9, 9, 2, 9, 10, 10, 8, 10, 8, 6, 2, 10, 2, 8, 6, 3, 1, 3, 8, 3, 6, 9, 9, 8, 8, 1, 9, 7, 7, 7, 9, 10, 9,7, 7, 10, 8, 2, 9, 9, 3, 10, 6, 2, 9, 10, 8, 7, 2, 2, 9, 7, 8, 3, 0, 2, 2, 9, 8, 9, 7, 3, 2,8, 5, 10, 6, 4, 2, 7, 8, 9, 7, 9, 3, 8, 9, 3, 7, 8, 8,…
Glenn
3, 7, 6, 8, 5, 2, 8, 1, 5, 2, 2, 0, 3, 6, 7, 5, 7, 6, 5, 6, 5, 6,5, 4, 9, 2, 2, 5, 7, 8, 8, 5, 7, 5, 7, 2, 8, 5, 8, 6, 3, 5, 7, 5, 8, 7,8, 1, 9, 8, 8, 5, 9, 5, 8, 3, 2, 8, 7, 6, 2, 2, 5, 4, 5, 5, 6, 3, 5, 3, 3, 7, 6, 8, 6, 6, 8, 8, 4, 7, 5, 8,5, 2, 2, 6, 5, 2, 1, 5, 3, 7, 7, 5, 7, 8, 6, 2, 2, 1, 4, 3, 1, 6, 7, 7, 6, 6, 1, 6, 8, 6,7, 5, 5, 2, 1, 5, 2, 7, 6, 2, 7, 4, 2, 7, 8, 5, 5, 7, 7, 4, 6, 7, 9…
princessyasmin
4, 2, 10, 5, 8, 1, 5, 2, 3, 4, 10, 10, 6, 8, 1, 5, 7, 9, 3, 5, 7, 2,3, 1, 10, 1, 3, 8, 7, 8, 10, 2, 7, 1, 4, 7, 8, 9, 7, 2, 7, 8, 2, 8, 3, 9,4, 1, 3, 9, 9, 2, 7, 8, 7, 7, 8, 9, 9, 8, 8, 2, 8, 4, 7, 3, 1, 2, 2, 2, 7, 7, 8, 8, 8, 8, 7, 8, 7, 8, 8, 8,7, 4, 5, 6, 8, 4, 4, 8, 3, 7, 1, 8, 3, 8, 3, 8, 8, 6, 8, 3, 8, 9, 6, 3, 7, 9, 7, 6, 10, 8,10, 7, 10, 7, 7, 6, 7, 8, 8, 7, 3, 8, 7, 8, 5, 7, 7, 7, 7, 7,…
jfurby
2, 6, 8, 6, 8, 1, 5, 7, 7, 3, 7, 5, 7, 7, 7, 6, 8, 3, 5, 7, 7, 8,9, 3, 7, 1, 1, 8, 8, 8, 8, 8, 8, 7, 2, 3, 9, 10, 9, 9, 3, 7, 7, 7, 9, 9,8, 0, 10, 9, 6, 3, 2, 7, 3, 8, 6, 8, 9, 8, 6, 7, 9, 7, 2, 2, 1, 3, 7, 7, 8, 7, 7, 8, 2, 3, 7, 7, 3, 7, 7, 8,7, 7, 3, 8, 7, 4, 7, 7, 10, 8, 7, 7, 8, 7, 6, 7, 7, 6, 8, 7, 3, 8, 7, 2, 8, 7, 2, 8, 6, 8,0, 0, 0, 0, 0, 0, 0, 0, 0, 0, 0, 0, 0, 0, 0, 0, 0, 0, 0, 0, 0, 0…
jchen
8, 7, 6, 7, 4, 7, 7, 8, 4, 7, 8, 6, 7, 7, 8, 7, 6, 7, 8, 4, 8, 5,3, 4, 8, 3, 8, 6, 8, 3, 8, 3, 6, 7, 3, 7, 6, 7, 3, 2, 4, 4, 7, 8, 7, 7,8, 3, 6, 6, 6, 4, 6, 7, 6, 7, 3, 6, 7, 6, 4, 6, 6, 6, 7, 6, 6, 5, 7, 7, 6, 7, 4, 6, 6, 6, 3, 4, 6, 8, 4, 6,6, 6, 6, 4, 6, 6, 6, 4, 6, 6, 6, 6, 4, 6, 6, 3, 5, 3, 6, 6, 6, 3, 6, 6, 6, 6, 4, 6, 4, 4,7, 6, 6, 4, 6, 6, 6, 6, 7, 4, 8, 4, 4, 7, 6, 6, 4, 6, 6, 5, 7, 6, 7…
dwood
4, 3, 7, 6, 5, 2, 4, 3, 7, 6, 1, 2, 6, 6, 3, 6, 6, 5, 5, 7, 5, 5,7, 7, 9, 1, 7, 3, 6, 7, 8, 1, 4, 3, 6, 8, 5, 6, 8, 8, 8, 6, 2, 8, 8, 3,3, 6, 8, 7, 7, 3, 5, 7, 6, 2, 7, 7, 4, 6, 7, 3, 4, 3, 6, 7, 6, 4, 6, 6, 7, 4, 6, 6, 8, 6, 8, 6, 4, 7, 6, 7, 6, 5, 5, 6, 6, 5, 2, 5, 5, 5, 3, 5, 5, 6, 6, 5, 5, 5, 2, 5, 2, 2, 5, 0, 0, 0, 0, 0, 0, 0,0, 0, 0, 0, 0, 0, 0, 0, 0, 0, 0, 0, 0, 0, 0, 0, 0, 0, 0, 0, 0, 0, …
vjwetherill
7, 0, 9, 6, 5, 8, 8, 5, 7, 8, 7, 2, 7, 7, 5, 7, 7, 7, 0, 9, 7, 8,10, 10, 10, 5, 9, 5, 9, 5, 10, 0, 10, 10, 9, 1, 9, 10, 8, 8, 10, 10, 10, 6, 10, 10,3, 0, 10, 9, 8, 4, 10, 7, 8, 9, 6, 10, 7, 6, 8, 8, 7, 4, 0, 4, 10, 7, 9, 2, 8, 7, 8, 7, 3, 7, 2, 7, 7, 7, 7, 6,0, 0, 7, 8, 7, 3, 6, 7, 10, 10, 8, 7, 7, 8, 5, 2, 2, 8, 7, 9, 5, 7, 7, 0, 6, 7, 9, 0, 10, 7, 8, 7, 6, 6, 7, 3, 7, 9, 7, 8, 8, 7, 8, 5, 10, 9…
onour
0, 3, 9, 7, 8, 3, 9, 1, 2, 8, 3, 7, 3, 4, 6, 8, 7, 9, 3, 2, 2, 2, 5, 3, 8, 1, 1, 6, 2, 2, 8, 2, 7, 2, 8, 1, 1, 4, 10, 2, 2, 7, 1, 8, 3, 1, 2, 7, 1, 9, 9, 2, 3, 9, 5, 3, 1, 5, 2, 5, 9, 5, 9, 5, 5, 7, 9, 9, 5, 9, 9, 5, 5, 9, 9, 5, 9, 7, 9, 9, 9, 9,5, 5, 1, 9, 2, 5, 9, 9, 5, 9, 1, 9, 9, 5, 1, 5, 9, 7, 5, 5, 1, 1, 7, 5, 5, 1, 5, 5, 9, 5,3, 9, 5, 7, 5, 1, 5, 1, 9, 7, 5, 5, 5, 9, 5, 5, 5, 9, 9, 5, 5, 9…
don
6, 5, 6, 4, 6, 4, 4, 5, 4, 5, 5, 5, 5, 5, 5, 5, 5, 5, 5, 5, 5, 5, 5, 5, 5, 5, 5, 5, 5, 5, 5, 5, 5, 5, 5, 5, 5, 5, 5, 5, 5, 5, 5, 5, 5, 5, 8, 5, 5, 7, 7, 8, 8, 8, 7, 7, 6, 6, 6, 7, 7, 5, 6, 6, 7, 6, 7, 6, 6, 7, 7, 6, 6, 6, 7, 6, 7, 6, 6, 6, 6, 6,6, 7, 6, 6, 6, 6, 6, 6, 6, 6, 6, 6, 6, 6, 6, 6, 6, 6, 5, 5, 5, 5, 5, 5, 5, 5, 5, 5, 5, 5,5, 5, 5, 5, 5, 5, 5, 5, 5, 5, 5, 5, 5, 5, 5, 5, 5, 5, 5, 5, 5, 5,…
ABASHIR
2, 2, 7, 7, 4, 6, 7, 2, 2, 4, 9, 9, 3, 7, 6, 6, 2, 7, 8, 6, 3, 2,2, 2, 8, 2, 6, 8, 7, 7, 8, 1, 2, 1, 2, 3, 7, 8, 9, 3, 8, 7, 2, 8, 4, 7, 8, 1, 7, 9, 8, 3, 2, 9, 7, 7, 7, 7, 7, 7, 4, 4, 7, 6, 3, 6, 5, 8, 1, 4, 7, 8, 8, 0, 0, 0, 0, 0, 0, 0, 0, 0,0, 0, 0, 0, 0, 0, 0, 0, 0, 0, 0, 0, 0, 0, 0, 0, 0, 0, 0, 0, 0, 0, 0, 0, 0, 0, 0, 0, 0, 0, 0, 0, 0, 0, 0, 0, 0, 0, 0, 0, 0, 0, 0, 0, 0, 0, 0, 0, 0, 0, 0, 0,…
shalom
9, 1, 9, 9, 9, 9, 9, 4, 9, 9, 9, 5, 9, 9, 8, 9, 0, 10, 9, 9, 10, 0,7, 10, 10, 10, 4, 7, 9, 4, 10, 10, 4, 0, 9, 3, 10, 8, 10, 8, 9, 5, 8, 9, 10, 7,10, 10, 4, 10, 10, 8, 10, 10, 1, 9, 8, 9, 8, 9, 8, 9, 8, 6, 1, 2, 1, 9, 9, 8, 9, 9, 9, 9, 9, 9, 9, 9, 9, 9, 5, 9,9, 9, 9, 10, 9, 9, 9, 9, 9, 9, 1, 9, 7, 6, 1, 9, 9, 9, 6, 9, 0, 9, 1, 0, 9, 9, 9, 9, 9, 9, 9, 9, 9, 10, 9, 3, 9, 9, 9, 9, 9, 8, 9, 4, 9, 6, …
doc
5, 5, 6, 5, 5, 7, 7, 6, 3, 4, 8, 7, 3, 4, 6, 5, 3, 8, 5, 7, 5, 7,8, 8, 8, 4, 4, 7, 7, 8, 7, 10, 6, 8, 7, 9, 5, 5, 7, 7, 7, 9, 4, 7, 7, 2,6, 7, 5, 8, 8, 2, 2, 8, 2, 2, 2, 2, 10, 3, 3, 8, 9, 4, 1, 2, 2, 1, 1, 1, 1, 8, 10, 10, 4, 0, 7, 4, 3, 10, 6, 10,3, 3, 6, 6, 8, 2, 4, 9, 9, 8, 4, 6, 9, 8, 6, 9, 8, 6, 9, 7, 2, 3, 7, 1, 6, 7, 7, 4, 6, 7,6, 7, 5, 7, 4, 6, 7, 6, 7, 2, 6, 7, 6, 7, 7, 6, 10, 3, 7, 6, …
johnenglish
6, 7, 4, 8, 7, 6, 8, 2, 8, 3, 2, 2, 6, 7, 7, 6, 7, 8, 5, 9, 2, 7,8, 7, 10, 8, 7, 4, 6, 3, 8, 8, 7, 2, 2, 4, 3, 3, 8, 9, 10, 3, 7, 3, 4, 6, 8, 7, 8, 8, 9, 3, 4, 7, 8, 3, 8, 4, 7, 5, 6, 3, 8, 7, 3, 4, 1, 8, 8, 4, 7, 8, 9, 7, 7, 4, 6, 8, 2, 8, 3, 8,7, 6, 5, 4, 7, 8, 7, 7, 9, 8, 3, 4, 7, 6, 6, 8, 4, 5, 8, 6, 3, 3, 7, 4, 6, 4, 6, 4, 5, 4,7, 6, 8, 4, 6, 4, 7, 7, 8, 7, 4, 2, 8, 5, 7, 7, 2, 3, 5, 6, 4, 6…
Jemma_73
6, 3, 7, 7, 8, 6, 7, 3, 7, 10, 8, 8, 6, 9, 2, 5, 8, 7, 5, 8, 5, 7,3, 8, 8, 1, 4, 6, 8, 2, 8, 10, 7, 4, 6, 8, 3, 2, 7, 3, 3, 5, 4, 5, 7, 4, 7, 3, 7, 7, 7, 7, 7, 7, 8, 5, 7, 7, 7, 3, 7, 3, 3, 4, 4, 4, 6, 7, 3, 6, 4, 6, 7, 5, 7, 6, 7, 6, 7, 7, 6, 8,7, 4, 6, 8, 7, 3, 5, 7, 10, 8, 7, 7, 4, 7, 7, 6, 3, 5, 4, 6, 6, 4, 7, 4, 6, 7, 8, 6, 7, 8,5, 6, 5, 7, 7, 6, 4, 6, 7, 8, 7, 3, 7, 7, 6, 6, 6, 7, 4, 7, 4, …
dwainy
4, 6, 4, 6, 7, 3, 3, 3, 6, 6, 3, 3, 7, 4, 7, 4, 2, 7, 8, 7, 9, 6,7, 6, 8, 2, 9, 7, 4, 6, 7, 8, 8, 10, 7, 6, 2, 7, 10, 9, 2, 8, 1, 7, 3, 7,3, 1, 8, 8, 8, 2, 8, 8, 6, 6, 5, 7, 9, 3, 9, 9, 2, 4, 3, 9, 8, 7, 8, 2, 3, 2, 2, 7, 9, 0, 9, 0, 1, 2, 6, 9,3, 1, 3, 5, 3, 1, 3, 4, 5, 6, 2, 3, 6, 5, 6, 7, 2, 0, 2, 1, 4, 2, 6, 4, 2, 1, 3, 7, 3, 2,6, 6, 7, 6, 3, 6, 6, 7, 7, 5, 6, 4, 5, 8, 4, 6, 7, 7, 8, 7, 3, 9,…
ScottMills
3, 7, 6, 4, 10, 6, 10, 4, 4, 6, 9, 3, 7, 7, 1, 7, 6, 7, 9, 8, 6, 10,0, 10, 10, 3, 6, 7, 7, 8, 8, 10, 2, 7, 2, 8, 3, 7, 9, 2, 4, 6, 4, 8, 8, 3,8, 1, 8, 4, 7, 4, 6, 7, 4, 6, 6, 7, 7, 4, 6, 6, 7, 6, 7, 6, 3, 10, 10, 10, 6, 6, 6, 8, 2, 9, 4, 6, 10, 10, 7, 10,6, 4, 4, 3, 6, 3, 3, 7, 9, 7, 2, 6, 7, 6, 3, 7, 6, 4, 4, 7, 4, 3, 7, 6, 6, 6, 7, 6, 4, 7, 8, 7, 7, 4, 8, 6, 7, 7, 7, 7, 7, 7, 7, 8, 10, 8, 8, 7,…
jawadmir1
1, 2, 8, 7, 8, 3, 9, 1, 7, 10, 8, 7, 5, 8, 1, 7, 5, 7, 1, 8, 5, 5,8, 9, 9, 9, 7, 8, 6, 10, 9, 10, 8, 2, 1, 1, 3, 7, 10, 1, 9, 2, 10, 10, 9, 1,10, 3, 10, 5, 7, 8, 10, 7, 10, 3, 9, 3, 8, 10, 10, 4, 5, 4, 3, 4, 4, 7, 7, 8, 7, 4, 7, 2, 5, 8, 8, 9, 10, 10, 10, 10,6, 7, 8, 8, 2, 4, 8, 9, 8, 8, 7, 1, 5, 10, 8, 9, 10, 5, 6, 7, 5, 1, 5, 3, 7, 5, 6, 1, 5, 7,7, 2, 6, 8, 8, 6, 9, 5, 6, 6, 6, 6, 2, 9, 8, 5, 5…
iaresti
6, 4, 3, 4, 6, 3, 7, 6, 6, 7, 1, 1, 5, 3, 4, 5, 6, 8, 7, 7, 4, 7,3, 7, 8, 3, 7, 7, 6, 4, 6, 9, 4, 4, 5, 1, 6, 8, 8, 2, 6, 8, 8, 7, 8, 3,8, 6, 7, 6, 8, 3, 7, 8, 7, 8, 7, 9, 7, 6, 6, 2, 5, 6, 3, 5, 4, 5, 6, 6, 7, 6, 6, 2, 8, 8, 6, 6, 7, 8, 6, 8,4, 5, 4, 4, 5, 6, 6, 6, 5, 6, 4, 6, 7, 6, 3, 7, 6, 6, 7, 4, 3, 3, 6, 4, 5, 4, 6, 4, 7, 3,6, 6, 3, 6, 6, 6, 0, 0, 0, 0, 0, 0, 0, 0, 0, 0, 0, 0, 0, 0, 0, 0, 0…
Uasattar
7, 2, 8, 8, 8, 7, 7, 5, 8, 6, 9, 7, 6, 7, 2, 8, 7, 8, 5, 8, 8, 5,9, 1, 9, 2, 8, 6, 4, 7, 8, 0, 4, 6, 4, 1, 7, 9, 9, 10, 3, 6, 4, 5, 10, 6,5, 3, 4, 6, 7, 4, 4, 10, 2, 7, 4, 6, 5, 6, 6, 6, 5, 4, 3, 7, 4, 4, 4, 7, 6, 5, 6, 4, 7, 7, 8, 4, 7, 8, 7, 9,7, 3, 6, 8, 4, 7, 6, 6, 6, 5, 5, 7, 8, 5, 2, 6, 6, 8, 6, 7, 3, 3, 5, 2, 5, 7, 9, 6, 8, 5,8, 8, 8, 6, 8, 5, 7, 7, 7, 7, 8, 7, 5, 9, 10, 7, 8, 7, 8, 7, 8, …
zproszowska
7, 7, 9, 6, 8, 2, 3, 7, 6, 2, 10, 9, 7, 8, 2, 6, 7, 9, 8, 9, 5, 1,3, 7, 9, 2, 4, 6, 6, 8, 9, 10, 2, 4, 6, 7, 4, 7, 8, 6, 5, 4, 2, 6, 9, 4,10, 3, 4, 8, 7, 3, 4, 8, 6, 7, 9, 7, 7, 6, 4, 6, 8, 3, 1, 6, 6, 7, 3, 6, 6, 8, 6, 7, 7, 6, 4, 4, 6, 8, 7, 6,7, 8, 7, 4, 4, 6, 7, 6, 9, 7, 3, 6, 7, 6, 4, 6, 4, 8, 6, 6, 3, 7, 7, 6, 6, 8, 7, 7, 7, 8, 7, 7, 6, 8, 8, 7, 5, 8, 7, 6, 7, 6, 6, 6, 9, 7, 7, 7, 6, 6, 6, …
wiloche
8, 1, 7, 8, 9, 8, 4, 0, 3, 9, 5, 4, 8, 8, 2, 6, 8, 10, 5, 8, 2, 7,1, 9, 9, 8, 2, 8, 6, 5, 9, 10, 1, 8, 3, 8, 9, 8, 9, 3, 0, 8, 9, 9, 9, 1,8, 7, 8, 10, 5, 5, 2, 7, 3, 5, 7, 9, 9, 7, 8, 8, 9, 7, 3, 3, 5, 1, 1, 3, 6, 6, 7, 9, 5, 8, 8, 10, 6, 10, 8, 7,7, 5, 6, 7, 4, 7, 5, 8, 7, 9, 8, 7, 8, 7, 9, 8, 5, 4, 7, 8, 2, 8, 4, 3, 5, 8, 5, 8, 7, 7,6, 8, 7, 6, 9, 5, 5, 8, 7, 6, 9, 8, 7, 6, 9, 8, 7, 7, 8, 7, 5,…
stentz
7, 10, 0, 3, 5, 0, 9, 10, 6, 0, 8, 10, 9, 3, 7, 6, 0, 0, 5, 10, 5, 6,1, 10, 10, 10, 3, 8, 7, 7, 10, 0, 3, 9, 2, 0, 3, 1, 10, 10, 2, 9, 5, 10, 7, 0,10, 0, 10, 7, 7, 0, 5, 10, 3, 6, 10, 10, 10, 0, 8, 0, 6, 0, 10, 7, 3, 6, 8, 2, 7, 10, 4, 3, 9, 8, 3, 9, 8, 10, 1, 10, 8, 6, 7, 2, 4, 7, 7, 7, 10, 8, 9, 8, 4, 8, 3, 6, 8, 6, 4, 3, 1, 0, 9, 1, 8, 6, 8, 10, 7, 7, 3, 3, 3, 3, 7, 1, 6, 2, 3, 8, 9, 2, 7, 8, …
MAJAD
4, 1, 7, 7, 10, 5, 9, 2, 7, 7, 8, 10, 7, 10, 4, 4, 8, 8, 10, 9, 0, 10, 3, 7, 9, 4, 9, 10, 9, 5, 7, 0, 4, 6, 6, 0, 9, 10, 9, 8, 10, 9, 9, 9, 8, 3,6, 1, 8, 7, 9, 4, 3, 7, 3, 9, 8, 8, 8, 7, 6, 4, 6, 4, 4, 6, 4, 6, 7, 6, 6, 8, 8, 8, 8, 7, 10, 8, 7, 10, 9, 10, 0, 0, 0, 0, 0, 0, 0, 0, 0, 0, 0, 0, 0, 0, 0, 0, 0, 0, 0, 0, 0, 0, 0, 0, 0, 0, 0, 0, 0, 0,0, 0, 0, 0, 0, 0, 0, 0, 0, 0, 0, 0, 0, 0, 0, 0, 0, 0, …
ramzan
2, 3, 7, 9, 8, 8, 4, 4, 7, 8, 5, 2, 5, 8, 2, 6, 8, 9, 5, 9, 5, 10,2, 8, 8, 3, 8, 3, 3, 6, 8, 2, 3, 3, 6, 2, 0, 7, 7, 6, 7, 2, 7, 2, 8, 2, 8, 6, 10, 10, 10, 1, 7, 9, 7, 7, 8, 7, 8, 8, 7, 6, 7, 4, 4, 6, 6, 7, 3, 3, 3, 6, 5, 7, 6, 6, 8, 6, 6, 9, 8, 8,6, 6, 4, 7, 3, 6, 7, 7, 7, 10, 7, 7, 7, 7, 7, 7, 2, 8, 2, 7, 3, 0, 7, 3, 7, 5, 2, 5, 9, 7, 7, 7, 5, 3, 7, 5, 5, 8, 7, 7, 6, 1, 5, 7, 10, 6, 10, 7, 8, 8…
wasim_375_7
3, 2, 4, 7, 7, 7, 7, 5, 8, 8, 5, 6, 7, 7, 2, 8, 8, 8, 9, 7, 5, 5,4, 7, 8, 3, 3, 7, 6, 7, 8, 5, 6, 7, 7, 7, 7, 7, 7, 7, 6, 7, 4, 7, 7, 4,7, 7, 7, 7, 7, 6, 7, 7, 4, 7, 6, 7, 7, 7, 6, 6, 6, 5, 4, 6, 4, 7, 7, 4, 6, 6, 6, 7, 7, 6, 7, 6, 6, 7, 7, 7,6, 7, 6, 5, 4, 5, 6, 6, 4, 6, 4, 6, 4, 6, 4, 6, 7, 6, 4, 6, 4, 4, 6, 4, 6, 6, 4, 6, 7, 7,7, 6, 7, 6, 6, 4, 7, 6, 7, 6, 7, 7, 5, 8, 7, 7, 4, 6, 7, 7, 7, 6, 7…

## Sheet: Sheet2
	Sarah
	3
	6
	6
